# Supplementary material for: 3-(4-Chloro­phenyl­sulfon­yl)-8-methyl-1,3-diaza­spiro­[4.5]decane-2,4-dione
Source: Acta Crystallogr Sect E Struct Rep Online. 2009 Jul 18;65(Pt 8):o1893. doi: 10.1107/S1600536809027482 (PMC2977302; doi:10.1107/S1600536809027482)
Supplement: Supplementary file 2 [file e-65-o1893-Isup2.hkl]

# 
# h,k,l, Fc-squared, Fo-squared, sigma(Fo-squared) and status flag 
# 
data_I
_shelx_title ' rauf43 in P21/c' 
_shelx_refln_list_code          4 
_shelx_F_calc_maximum      198.78 
_exptl_crystal_F_000       744.00 
_reflns_d_resolution_high  0.8104 
 
loop_ 
 _symmetry_equiv_pos_as_xyz 
 'x, y, z' 
 '-x, y+1/2, -z+1/2' 
 '-x, -y, -z' 
 'x, -y-1/2, z-1/2' 
 
_cell_length_a     6.1722 
_cell_length_b    17.4561 
_cell_length_c    15.1355 
_cell_angle_alpha  90.000 
_cell_angle_beta   94.460 
_cell_angle_gamma  90.000 
 
_shelx_F_squared_multiplier     1.000 
 
loop_ 
 _refln_index_h 
 _refln_index_k 
 _refln_index_l 
 _refln_F_squared_calc 
 _refln_F_squared_meas 
 _refln_F_squared_sigma 
 _refln_observed_status 
   1   0   0    14706.38    13633.37    466.19 o 
   2   0   0     1717.24     1461.05     13.61 o 
   3   0   0      756.50      795.80      4.98 o 
   4   0   0      191.64      145.01      3.13 o 
   5   0   0       92.77       79.43      1.87 o 
   6   0   0      618.55      567.53      3.86 o 
   7   0   0      861.26      845.45      6.96 o 
   1   1   0      115.45       98.25      1.98 o 
   2   1   0     2644.09     2573.19     32.38 o 
   3   1   0     4097.92     4255.64     35.35 o 
   4   1   0      497.61      494.28      2.78 o 
   5   1   0      177.23      160.61      1.63 o 
   6   1   0      263.27      288.97      3.33 o 
   7   1   0       30.35       28.54      1.31 o 
   1   2   0     3823.36     3636.03     28.67 o 
   2   2   0     1543.28     1484.44     11.89 o 
   3   2   0       96.30      110.84      1.61 o 
   4   2   0      285.71      276.24      1.88 o 
   5   2   0        0.02        0.11      1.09 o 
   6   2   0       80.05       85.25      1.52 o 
   7   2   0      198.24      189.94      2.66 o 
   1   3   0    11644.94    11752.66    150.24 o 
   2   3   0     1042.05     1128.31      7.06 o 
   3   3   0      158.07      154.24      1.73 o 
   4   3   0      127.90      124.31      1.70 o 
   5   3   0      347.71      326.70      4.63 o 
   6   3   0        4.21        5.21      1.16 o 
   7   3   0        4.00        2.76      1.17 o 
   0   4   0    22042.80    21958.35    374.18 o 
   1   4   0     2303.08     2307.26     41.12 o 
   2   4   0      294.03      347.82      2.63 o 
   3   4   0      754.93      788.87     11.07 o 
   4   4   0      117.32      103.41      2.26 o 
   5   4   0       74.04       64.42      1.24 o 
   6   4   0      279.90      273.75      2.41 o 
   7   4   0      205.85      194.91      3.04 o 
   1   5   0    11036.62    10778.32     84.83 o 
   2   5   0       20.79       18.79      1.04 o 
   3   5   0       66.20       92.00      1.48 o 
   4   5   0       19.80       21.32      1.10 o 
   5   5   0      293.54      287.06      3.82 o 
   6   5   0      255.12      277.53      4.77 o 
   7   5   0       16.76       15.08      1.35 o 
   0   6   0      608.18      620.06      4.06 o 
   1   6   0     1395.45     1447.26     27.00 o 
   2   6   0      406.70      440.88      6.38 o 
   3   6   0       66.66       84.04      1.54 o 
   4   6   0        5.67        7.32      0.95 o 
   5   6   0     1441.32     1401.54     15.84 o 
   6   6   0      241.63      243.68      2.30 o 
   7   6   0       14.10       19.79      1.19 o 
   1   7   0     1945.72     1945.14     19.20 o 
   2   7   0     1066.56     1118.72     17.55 o 
   3   7   0        1.02        5.42      0.91 o 
   4   7   0       36.87       34.08      1.22 o 
   5   7   0      568.20      556.96     10.00 o 
   6   7   0      122.69      116.28      1.62 o 
   7   7   0       20.03       22.34      1.36 o 
   0   8   0     4452.00     4261.03     83.11 o 
   1   8   0      771.70      884.14     14.35 o 
   2   8   0     1530.68     1453.38     26.19 o 
   3   8   0        1.64        3.96      0.95 o 
   4   8   0      577.27      583.96      9.29 o 
   5   8   0      544.53      547.13     12.02 o 
   6   8   0       24.32       21.44      1.27 o 
   7   8   0       62.87       59.75      1.53 o 
   1   9   0     2663.87     2599.30     32.64 o 
   2   9   0      150.26      134.12      2.88 o 
   3   9   0        8.10        9.28      0.88 o 
   4   9   0       12.87       11.41      1.05 o 
   5   9   0      762.56      739.08     14.83 o 
   6   9   0      400.84      417.80     12.03 o 
   0  10   0      134.24      170.87      2.06 o 
   1  10   0       19.24       26.05      0.97 o 
   2  10   0      115.30       93.79      2.27 o 
   3  10   0        0.00        0.94      0.94 o 
   4  10   0     1368.32     1325.93     21.17 o 
   5  10   0      145.79      139.16      2.69 o 
   6  10   0       64.38       57.27      1.99 o 
   1  11   0     1391.79     1285.30     13.91 o 
   2  11   0      222.90      235.68      4.55 o 
   3  11   0      257.22      282.57      3.96 o 
   4  11   0        1.11        2.01      1.06 o 
   5  11   0      163.65      157.13      2.87 o 
   6  11   0        1.28        1.03      1.13 o 
   0  12   0      750.44      711.56     14.17 o 
   1  12   0       69.19       64.20      1.62 o 
   2  12   0       16.53       14.47      0.95 o 
   3  12   0      144.52      127.00      2.49 o 
   4  12   0      249.09      252.63      5.38 o 
   5  12   0        9.74       13.98      1.03 o 
   6  12   0      114.90      120.05      4.03 o 
   1  13   0     2429.29     2441.19     35.68 o 
   2  13   0      415.81      388.41      8.91 o 
   3  13   0        0.71        1.83      0.95 o 
   4  13   0      230.19      250.52      2.93 o 
   5  13   0      110.80      110.61      4.06 o 
   6  13   0      249.49      248.15     10.60 o 
   0  14   0     1677.15     1692.12     28.99 o 
   1  14   0      631.53      605.22      7.43 o 
   2  14   0        7.16        5.87      0.88 o 
   3  14   0        1.51        2.44      1.04 o 
   4  14   0      151.31      138.56      3.49 o 
   5  14   0       27.06       35.29      1.25 o 
   1  15   0       98.70       83.36      1.41 o 
   2  15   0       25.99       23.79      1.32 o 
   3  15   0      221.07      216.65      5.17 o 
   4  15   0        1.54       -1.12      1.26 o 
   5  15   0        8.81       12.27      1.18 o 
   0  16   0     2896.53     2924.83     41.48 o 
   1  16   0      693.68      715.25      8.13 o 
   2  16   0        1.53        2.83      0.91 o 
   3  16   0        6.64        8.46      1.11 o 
   4  16   0      135.86      141.39      3.98 o 
   5  16   0        0.49        0.90      1.33 o 
   1  17   0      219.33      217.13      3.28 o 
   2  17   0      131.18      133.35      4.07 o 
   3  17   0        0.07        2.58      1.00 o 
   4  17   0       49.51       56.88      1.47 o 
   0  18   0      454.46      450.95      5.29 o 
   1  18   0      167.50      170.90      2.01 o 
   2  18   0       20.67       25.50      1.15 o 
   3  18   0       11.80       15.18      1.10 o 
   4  18   0       36.69       38.10      1.45 o 
   1  19   0        5.86        6.94      0.92 o 
   2  19   0       23.49       25.95      1.43 o 
   3  19   0      108.55      110.49      3.91 o 
   0  20   0      212.94      222.60      4.99 o 
   1  20   0       99.23      103.63      2.54 o 
   2  20   0       25.36       26.19      1.22 o 
   1  21   0       95.12      103.35      2.56 o 
  -7   1   1       29.75       29.32      1.33 o 
  -6   1   1      138.59      135.12      1.50 o 
  -5   1   1      208.22      201.15      1.89 o 
  -4   1   1      126.48      177.22      2.71 o 
  -3   1   1      163.24      174.69      1.75 o 
  -2   1   1    11581.31    11565.07    119.08 o 
  -1   1   1       17.88       19.82      1.10 o 
   1   1   1     1274.13     1141.97     13.89 o 
   2   1   1        0.14        1.38      0.93 o 
   3   1   1     4767.49     4921.34     22.71 o 
   4   1   1      711.73      810.58      3.83 o 
   5   1   1      550.76      543.04      6.73 o 
   6   1   1       97.35       96.19      1.78 o 
   7   1   1       51.72       58.32      1.40 o 
  -7   2   1      121.34      101.48      1.62 o 
  -6   2   1       37.74       45.70      1.30 o 
  -5   2   1       67.62       90.10      1.40 o 
  -4   2   1       13.27       12.35      0.96 o 
  -3   2   1     3214.10     3103.84     16.65 o 
  -2   2   1     2126.73     2108.01     31.13 o 
  -1   2   1    39512.18    41558.65    807.08 o 
   1   2   1       14.06        8.76      1.31 o 
   2   2   1      160.87      158.45      1.98 o 
   3   2   1      426.55      524.58      3.45 o 
   4   2   1     2180.49     2138.71     17.12 o 
   5   2   1       18.63       19.99      1.22 o 
   6   2   1     1039.61     1000.12     12.13 o 
   7   2   1      183.85      182.91      4.73 o 
  -7   3   1       15.98       20.59      1.24 o 
  -6   3   1       19.71       26.77      1.20 o 
  -5   3   1        8.94       13.24      1.10 o 
  -4   3   1      918.17      985.00      6.71 o 
  -3   3   1      578.61      637.13     12.17 o 
  -2   3   1     1058.47      948.12      9.83 o 
  -1   3   1      470.02      472.13      3.93 o 
   0   3   1     6514.39     5841.36    188.17 o 
   1   3   1     1677.84     1547.84     24.24 o 
   2   3   1       46.57       37.71      1.23 o 
   3   3   1      429.18      407.64      5.22 o 
   4   3   1      124.30      127.60      2.57 o 
   5   3   1      748.64      782.18     10.93 o 
   6   3   1      102.72       95.82      1.57 o 
   7   3   1        0.76        1.82      1.22 o 
  -7   4   1        9.14       12.96      1.32 o 
  -6   4   1       45.35       39.17      1.26 o 
  -5   4   1        1.41        1.87      0.96 o 
  -4   4   1       20.69       30.59      1.12 o 
  -3   4   1     2056.03     2238.75     22.30 o 
  -2   4   1      110.83      114.38      1.76 o 
  -1   4   1     8969.60     9130.90    125.39 o 
   0   4   1      326.63      317.15      3.07 o 
   1   4   1      599.47      533.96      9.67 o 
   2   4   1        2.19        3.77      1.01 o 
   3   4   1        0.65        0.96      0.84 o 
   4   4   1      336.26      351.80      3.81 o 
   5   4   1      373.73      394.20      2.54 o 
   6   4   1      170.32      173.69      4.75 o 
   7   4   1        7.92        7.86      1.16 o 
  -7   5   1       37.95       31.17      1.30 o 
  -6   5   1      123.98      116.53      1.56 o 
  -5   5   1      142.21      138.16      2.35 o 
  -4   5   1       98.16       90.98      1.32 o 
  -3   5   1        0.40        0.49      1.05 o 
  -2   5   1      266.94      238.70      4.56 o 
  -1   5   1       51.18       55.95      1.18 o 
   0   5   1      818.88      779.38     11.07 o 
   1   5   1       43.26       27.40      0.94 o 
   2   5   1     3350.80     3573.41     47.66 o 
   3   5   1      164.23      211.11      2.93 o 
   4   5   1       88.08       80.30      1.37 o 
   5   5   1      216.62      201.00      3.29 o 
   6   5   1       71.32       66.76      1.45 o 
   7   5   1        0.01        0.27      1.11 o 
  -7   6   1       59.78       56.87      1.99 o 
  -6   6   1        5.16        5.74      1.28 o 
  -5   6   1      135.91      159.31      2.98 o 
  -4   6   1        1.95        5.97      1.06 o 
  -3   6   1      951.31      856.80     14.99 o 
  -2   6   1      406.36      390.38      7.38 o 
  -1   6   1      484.85      410.30      6.28 o 
   0   6   1      565.52      514.50      3.24 o 
   1   6   1      167.75      167.04      1.63 o 
   2   6   1       64.30       63.26      1.31 o 
   3   6   1        1.99        1.43      0.95 o 
   4   6   1     1638.97     1701.61     24.55 o 
   5   6   1      113.20      112.09      2.78 o 
   6   6   1      612.39      587.20     14.97 o 
   7   6   1      103.92      104.31      1.89 o 
  -7   7   1      220.07      232.23      4.60 o 
  -6   7   1      248.83      265.95      5.55 o 
  -5   7   1      420.27      405.79      8.03 o 
  -4   7   1      564.68      565.67      7.47 o 
  -3   7   1       49.54       42.29      1.30 o 
  -2   7   1    10987.98    11779.31    140.31 o 
  -1   7   1      655.46      662.11      6.98 o 
   0   7   1      494.94      388.54      4.35 o 
   1   7   1      250.61      228.05      3.20 o 
   2   7   1       73.81       61.76      1.29 o 
   3   7   1      844.97      863.07     14.02 o 
   4   7   1      554.64      504.24      8.35 o 
   5   7   1     1784.42     1823.91     28.47 o 
   6   7   1      398.33      410.25      6.72 o 
   7   7   1       10.92       11.96      1.24 o 
  -7   8   1       33.39       35.56      1.29 o 
  -6   8   1       33.99       42.76      1.25 o 
  -5   8   1      353.09      334.30      4.45 o 
  -4   8   1      292.10      271.97      4.57 o 
  -3   8   1      724.11      764.07     11.41 o 
  -2   8   1      449.04      485.00      5.12 o 
  -1   8   1      355.46      346.14      4.35 o 
   0   8   1      349.17      374.16      6.37 o 
   1   8   1      197.80      223.37      2.96 o 
   2   8   1     1419.28     1449.07     18.39 o 
   3   8   1      324.68      337.01      5.28 o 
   4   8   1        1.14        3.09      0.87 o 
   5   8   1      146.16      149.23      2.13 o 
   6   8   1        0.63        1.77      1.05 o 
   7   8   1       63.90       51.38      2.72 o 
  -6   9   1      109.53       88.16      2.78 o 
  -5   9   1       47.36       43.30      2.03 o 
  -4   9   1      450.78      432.24      7.84 o 
  -3   9   1       59.66       64.67      1.23 o 
  -2   9   1     1042.57     1153.87     11.38 o 
  -1   9   1     3059.00     3347.80     49.05 o 
   0   9   1       23.50       23.72      0.94 o 
   1   9   1      279.35      265.23      2.59 o 
   2   9   1      496.90      471.95      6.45 o 
   3   9   1     1173.48     1177.59     22.74 o 
   4   9   1       14.48       15.86      1.04 o 
   5   9   1     1531.67     1431.78     49.76 o 
   6   9   1       81.72       74.38      2.58 o 
  -6  10   1      186.28      168.15      5.72 o 
  -5  10   1        0.03        2.31      0.91 o 
  -4  10   1        0.55        1.28      0.92 o 
  -3  10   1      513.53      549.38      7.10 o 
  -2  10   1      117.56      129.59      2.55 o 
  -1  10   1      191.34      135.79      2.43 o 
   0  10   1     1531.25     1581.80     22.00 o 
   1  10   1      250.62      269.87      4.42 o 
   2  10   1      657.30      693.68     12.24 o 
   3  10   1       17.88       24.10      1.13 o 
   4  10   1      277.21      278.47      4.12 o 
   5  10   1      304.67      310.26      8.25 o 
   6  10   1        2.27        1.57      1.15 o 
  -6  11   1      183.55      185.84      4.32 o 
  -5  11   1       11.63        9.88      1.09 o 
  -4  11   1        0.50        1.30      0.91 o 
  -3  11   1       62.26       55.54      1.26 o 
  -2  11   1     2349.29     2424.45     35.20 o 
  -1  11   1       11.84       24.03      0.87 o 
   0  11   1     1020.91     1002.15      9.92 o 
   1  11   1       18.11       22.57      0.92 o 
   2  11   1        7.92        5.57      0.92 o 
   3  11   1       87.40       96.33      2.01 o 
   4  11   1      593.27      591.99      8.89 o 
   5  11   1      546.73      543.16     18.92 o 
   6  11   1      115.72      119.04      4.09 o 
  -6  12   1       26.69       28.21      1.47 o 
  -5  12   1      124.22      105.74      1.98 o 
  -4  12   1      162.97      171.59      3.02 o 
  -3  12   1      199.17      207.09      3.05 o 
  -2  12   1       29.98       27.68      0.99 o 
  -1  12   1     1570.72     1524.44     20.73 o 
   0  12   1        2.34        4.88      0.70 o 
   1  12   1      377.22      348.00      4.92 o 
   2  12   1       94.19       94.69      1.65 o 
   3  12   1       62.89       51.68      1.13 o 
   4  12   1      252.65      214.67      4.91 o 
   5  12   1       36.16       35.40      1.33 o 
   6  12   1       72.57       67.93      2.18 o 
  -6  13   1       29.59       25.82      1.60 o 
  -5  13   1        0.16        1.02      1.05 o 
  -4  13   1       13.74       15.09      1.07 o 
  -3  13   1       39.45       42.04      1.16 o 
  -2  13   1        1.02        3.25      0.96 o 
  -1  13   1      453.23      489.48      7.89 o 
   0  13   1       24.38       27.50      0.93 o 
   1  13   1     1194.98     1243.57     20.45 o 
   2  13   1      141.74      156.81      2.83 o 
   3  13   1        8.35        7.12      0.90 o 
   4  13   1        3.12        3.76      1.35 o 
   5  13   1      128.90      126.41      4.49 o 
  -5  14   1       55.84       56.35      1.30 o 
  -4  14   1        0.47        2.36      1.17 o 
  -3  14   1        5.69       10.30      1.24 o 
  -2  14   1      492.65      477.86      9.06 o 
  -1  14   1     2202.98     2144.59     25.67 o 
   0  14   1     1324.17     1283.57     19.36 o 
   1  14   1      361.79      336.17      3.28 o 
   2  14   1      402.13      405.54      8.72 o 
   3  14   1      205.41      215.66      4.86 o 
   4  14   1      421.76      421.59     12.07 o 
   5  14   1       29.36       32.74      1.20 o 
  -5  15   1       40.14       41.28      1.84 o 
  -4  15   1        2.24        3.05      1.00 o 
  -3  15   1      223.90      206.59      1.70 o 
  -2  15   1     2344.28     2311.58     41.38 o 
  -1  15   1      203.68      206.14      1.92 o 
   0  15   1      699.06      646.89     12.61 o 
   1  15   1       19.06       23.56      0.94 o 
   2  15   1        4.85        6.66      0.91 o 
   3  15   1      270.39      285.01      6.07 o 
   4  15   1        0.20        0.26      1.20 o 
   5  15   1       45.55       39.78      1.37 o 
  -5  16   1       22.17       24.27      1.25 o 
  -4  16   1       19.72       22.37      1.19 o 
  -3  16   1      229.88      216.20      1.83 o 
  -2  16   1        0.05        1.35      0.85 o 
  -1  16   1      277.90      267.00      4.70 o 
   0  16   1       10.84        8.67      0.95 o 
   1  16   1       24.23       25.14      0.98 o 
   2  16   1      228.58      236.83      4.55 o 
   3  16   1       93.98      103.15      2.35 o 
   4  16   1        9.64       10.91      1.21 o 
   5  16   1      131.71      128.46      4.88 o 
  -4  17   1       82.90       80.45      2.89 o 
  -3  17   1      145.79      131.18      2.82 o 
  -2  17   1        0.97        1.53      0.96 o 
  -1  17   1        2.10        2.12      0.85 o 
   0  17   1        0.11        1.33      0.91 o 
   1  17   1        1.40        3.09      0.87 o 
   2  17   1       53.28       57.83      2.70 o 
   3  17   1       54.64       57.94      1.64 o 
   4  17   1        0.20        0.72      1.22 o 
  -4  18   1       22.48       25.34      1.27 o 
  -3  18   1      197.98      180.78      4.45 o 
  -2  18   1      150.23      141.31      3.24 o 
  -1  18   1      122.82      119.89      1.30 o 
   0  18   1      371.33      368.91      4.22 o 
   1  18   1      376.07      370.52      4.01 o 
   2  18   1       10.27        8.31      1.01 o 
   3  18   1      197.84      218.08      4.69 o 
   4  18   1      122.36      118.38      2.28 o 
  -3  19   1        0.00        0.87      1.11 o 
  -2  19   1      327.01      346.00      6.50 o 
  -1  19   1      123.78      127.09      1.53 o 
   0  19   1       38.30       38.52      1.08 o 
   1  19   1        0.39        0.85      0.92 o 
   2  19   1       12.73       11.11      1.07 o 
   3  19   1       82.48       84.28      1.84 o 
  -2  20   1        7.95        7.41      1.27 o 
  -1  20   1      430.42      407.18     10.01 o 
   0  20   1       13.01       12.41      0.96 o 
   1  20   1       97.71       98.28      1.97 o 
   2  20   1        5.62        6.73      1.07 o 
  -1  21   1       39.80       38.40      1.23 o 
   0  21   1       15.98       14.82      1.03 o 
   1  21   1       55.67       57.38      1.29 o 
  -7   0   2        0.60        2.62      1.61 o 
  -6   0   2      309.93      274.55      6.28 o 
  -5   0   2      177.22      171.48      3.61 o 
  -4   0   2     4261.31     4270.49     23.48 o 
  -3   0   2     3250.85     3670.37    115.40 o 
  -2   0   2     4864.01     4732.78     21.36 o 
  -1   0   2     4705.87     4203.09    138.49 o 
   1   0   2     6837.53     6980.89    197.62 o 
   2   0   2      361.06      396.86      8.24 o 
   3   0   2     2626.74     2522.30     26.39 o 
   4   0   2     1803.69     1836.10     37.12 o 
   5   0   2        0.66        1.16      1.53 o 
   6   0   2       92.09       73.57      1.92 o 
   7   0   2       16.98       19.58      2.13 o 
  -7   1   2       16.60       28.84      1.73 o 
  -6   1   2       43.72       55.35      1.21 o 
  -5   1   2       98.38       96.38      1.31 o 
  -4   1   2      204.31      220.44      2.62 o 
  -3   1   2     1302.88     1260.77      6.34 o 
  -2   1   2     1878.14     1661.97     22.51 o 
  -1   1   2     7660.77     7385.44    158.42 o 
   0   1   2      183.38      166.38     10.55 o 
   1   1   2       48.60       42.62      1.57 o 
   2   1   2     2989.22     2793.61     32.65 o 
   3   1   2     1862.91     1853.85     22.22 o 
   4   1   2      365.37      374.41      3.25 o 
   5   1   2      938.45      935.99     10.57 o 
   6   1   2      167.11      163.28      2.28 o 
   7   1   2       79.72       81.49      1.96 o 
  -7   2   2       14.58       14.34      1.17 o 
  -6   2   2       22.36       22.42      1.09 o 
  -5   2   2       70.48       72.11      1.31 o 
  -4   2   2      980.25     1047.10      4.39 o 
  -3   2   2       43.16       70.01      1.33 o 
  -2   2   2     2031.28     1999.00     14.84 o 
  -1   2   2     5742.29     6040.21     67.06 o 
   0   2   2       59.45       62.46      1.64 o 
   1   2   2     2345.04     2314.32     26.90 o 
   2   2   2     1065.75     1087.36      8.92 o 
   3   2   2      135.99      133.34      1.74 o 
   4   2   2       32.48       37.61      1.15 o 
   5   2   2        0.00        1.11      1.11 o 
   6   2   2        0.04        0.40      1.06 o 
   7   2   2        1.56        2.78      1.26 o 
  -7   3   2        1.97        5.39      1.22 o 
  -6   3   2        4.87        2.85      1.08 o 
  -5   3   2     1288.80     1247.30     12.25 o 
  -4   3   2       25.40       35.65      1.13 o 
  -3   3   2     2590.98     2664.45     19.65 o 
  -2   3   2     4129.37     3870.88     59.67 o 
  -1   3   2     4095.36     4046.04     76.49 o 
   0   3   2     1784.72     1651.76     14.54 o 
   1   3   2      850.10      786.05     10.80 o 
   2   3   2      256.39      298.70      2.69 o 
   3   3   2        8.04        7.34      0.99 o 
   4   3   2      284.65      272.32      2.17 o 
   5   3   2      279.58      283.53      3.40 o 
   6   3   2      149.32      147.14      2.79 o 
   7   3   2       76.14       85.45      1.84 o 
  -7   4   2        0.10        0.44      1.03 o 
  -6   4   2       39.59       32.38      1.21 o 
  -5   4   2       65.88       60.68      1.27 o 
  -4   4   2     2003.12     2070.36     17.75 o 
  -3   4   2      363.38      415.95      5.32 o 
  -2   4   2      319.91      284.92      2.68 o 
  -1   4   2     2782.10     2556.68     14.90 o 
   0   4   2       20.39       28.60      1.07 o 
   1   4   2      245.46      189.46      2.03 o 
   2   4   2      127.25      118.77      2.05 o 
   3   4   2     1036.85      940.92      9.89 o 
   4   4   2     1434.78     1403.85     15.35 o 
   5   4   2      140.04      138.13      1.67 o 
   6   4   2      534.56      504.91     10.34 o 
   7   4   2       72.52       74.07      1.66 o 
  -7   5   2       99.91      116.54      2.32 o 
  -6   5   2        2.13        1.28      0.93 o 
  -5   5   2      367.47      374.09      3.20 o 
  -4   5   2        0.80        2.25      1.21 o 
  -3   5   2     1610.48     1613.38     20.06 o 
  -2   5   2     1141.85     1110.29     14.92 o 
  -1   5   2       66.09       82.31      1.43 o 
   0   5   2      807.84      711.87      9.75 o 
   1   5   2      883.85      823.30      4.09 o 
   2   5   2     1216.31     1111.75     15.37 o 
   3   5   2        0.52        1.46      1.05 o 
   4   5   2     1579.27     1590.80     25.13 o 
   5   5   2      401.32      401.25      4.36 o 
   6   5   2       30.58       31.93      1.24 o 
   7   5   2        9.44        8.52      1.21 o 
  -7   6   2      158.29      161.50      2.96 o 
  -6   6   2       15.03       20.27      1.14 o 
  -5   6   2       19.14       32.24      1.66 o 
  -4   6   2     2123.84     2176.96     37.73 o 
  -3   6   2       22.80       22.88      1.00 o 
  -2   6   2     1198.90     1242.29     11.93 o 
  -1   6   2      184.56      162.33      2.50 o 
   0   6   2       69.67       82.75      1.37 o 
   1   6   2     2710.43     2704.17     30.73 o 
   2   6   2      476.54      493.30     10.56 o 
   3   6   2      619.72      649.96      9.45 o 
   4   6   2       95.97       93.08      1.93 o 
   5   6   2       20.93       22.44      1.30 o 
   6   6   2        1.49        1.93      1.08 o 
   7   6   2        0.20        0.16      1.35 o 
  -7   7   2       34.84       33.20      1.74 o 
  -6   7   2       28.10       27.71      1.16 o 
  -5   7   2      717.06      667.68     10.65 o 
  -4   7   2      476.54      525.99      9.11 o 
  -3   7   2     1361.11     1461.47     24.82 o 
  -2   7   2     1100.70     1143.61     12.33 o 
  -1   7   2       44.14       41.65      1.13 o 
   0   7   2      533.72      573.86      9.32 o 
   1   7   2       98.92       76.19      1.22 o 
   2   7   2       54.02       41.79      1.52 o 
   3   7   2       15.18       18.10      1.15 o 
   4   7   2      898.48      887.62     23.44 o 
   5   7   2      625.54      638.34      9.18 o 
   6   7   2      137.95      138.01      2.61 o 
   7   7   2        0.26       -0.19      1.29 o 
  -7   8   2       86.88       81.10      2.98 o 
  -6   8   2      410.13      367.45      6.72 o 
  -5   8   2        0.05       -0.37      1.01 o 
  -4   8   2     2700.77     2727.82     49.53 o 
  -3   8   2     1783.55     1697.76     26.64 o 
  -2   8   2       12.61       21.19      1.01 o 
  -1   8   2     2218.53     2260.86     23.10 o 
   0   8   2      555.53      516.44      4.87 o 
   1   8   2      731.82      726.81      6.88 o 
   2   8   2        0.57        2.81      0.90 o 
   3   8   2      462.14      465.81      8.22 o 
   4   8   2      224.73      212.31      5.07 o 
   5   8   2      283.24      268.18      7.75 o 
   6   8   2       34.12       32.69      1.38 o 
  -6   9   2       46.85       48.67      1.24 o 
  -5   9   2      520.14      528.31      6.09 o 
  -4   9   2       44.90       44.44      1.38 o 
  -3   9   2       86.71       86.24      2.96 o 
  -2   9   2       97.00      121.41      1.54 o 
  -1   9   2      544.32      519.92      7.66 o 
   0   9   2     1206.29     1242.37     17.81 o 
   1   9   2      495.13      532.94      9.30 o 
   2   9   2      497.65      467.57      7.92 o 
   3   9   2      348.72      328.94      8.35 o 
   4   9   2      590.10      561.53     13.01 o 
   5   9   2        1.36        1.57      1.10 o 
   6   9   2        2.15        2.44      1.03 o 
  -6  10   2        0.07        1.25      1.03 o 
  -5  10   2      424.92      418.40      7.77 o 
  -4  10   2      104.65      112.58      2.16 o 
  -3  10   2      340.49      379.75      8.19 o 
  -2  10   2        3.52        3.44      0.89 o 
  -1  10   2      452.88      451.05      6.81 o 
   0  10   2      160.41      173.56      1.99 o 
   1  10   2       38.39       40.72      1.01 o 
   2  10   2      352.09      388.90      7.72 o 
   3  10   2        2.17        2.11      0.97 o 
   4  10   2      158.67      151.74      4.02 o 
   5  10   2       44.35       43.33      2.02 o 
   6  10   2       19.53       22.34      1.27 o 
  -6  11   2       19.69       20.04      1.25 o 
  -5  11   2      308.12      286.41      6.29 o 
  -4  11   2      213.80      221.30      3.86 o 
  -3  11   2       52.07       68.67      1.67 o 
  -2  11   2      852.67      926.37     19.46 o 
  -1  11   2      113.41       87.75      1.09 o 
   0  11   2      571.57      567.34      5.76 o 
   1  11   2      832.61      838.85     14.26 o 
   2  11   2      142.47      145.68      1.42 o 
   3  11   2      123.25      133.81      2.93 o 
   4  11   2       69.10       68.58      1.80 o 
   5  11   2       22.66       21.92      1.45 o 
   6  11   2        3.08        4.74      1.18 o 
  -6  12   2        0.14        1.23      1.11 o 
  -5  12   2       86.09      101.87      1.42 o 
  -4  12   2       83.00       82.04      1.47 o 
  -3  12   2        2.08        1.39      0.95 o 
  -2  12   2      396.74      344.51      5.89 o 
  -1  12   2     1243.41     1221.29     24.08 o 
   0  12   2      776.68      752.38     10.11 o 
   1  12   2     1501.30     1592.23     14.36 o 
   2  12   2       30.14       32.33      1.04 o 
   3  12   2      645.00      597.93     12.22 o 
   4  12   2      815.50      809.39     25.21 o 
   5  12   2        6.91        7.96      1.02 o 
   6  12   2       29.70       27.74      1.28 o 
  -6  13   2        0.05        1.40      1.11 o 
  -5  13   2      135.03      148.80      3.37 o 
  -4  13   2       66.03       59.93      1.45 o 
  -3  13   2     1951.52     2030.32     39.67 o 
  -2  13   2     1858.12     1776.67    110.94 o 
  -1  13   2      425.99      440.30      5.58 o 
   0  13   2      158.23      150.07      3.13 o 
   1  13   2      700.34      674.12      8.80 o 
   2  13   2      536.58      528.40     10.37 o 
   3  13   2        7.61        9.22      0.97 o 
   4  13   2     1392.78     1335.42     20.79 o 
   5  13   2       51.73       52.76      1.84 o 
  -5  14   2       32.15       30.66      1.18 o 
  -4  14   2        5.80        5.24      1.05 o 
  -3  14   2        8.74        8.58      1.08 o 
  -2  14   2       64.55       54.56      1.76 o 
  -1  14   2      323.16      315.29      2.96 o 
   0  14   2      779.10      759.39     12.92 o 
   1  14   2      768.00      757.51     17.92 o 
   2  14   2      993.49     1013.62     20.64 o 
   3  14   2       29.68       30.21      1.24 o 
   4  14   2      718.17      736.03     14.75 o 
   5  14   2        1.40        1.03      1.32 o 
  -5  15   2       17.03       15.27      1.05 o 
  -4  15   2       57.97       51.93      1.63 o 
  -3  15   2        0.74        4.32      0.94 o 
  -2  15   2       22.79       23.21      0.99 o 
  -1  15   2      109.68      102.86      1.92 o 
   0  15   2      414.92      403.35      4.61 o 
   1  15   2       32.05       36.87      1.09 o 
   2  15   2      210.28      218.39      2.56 o 
   3  15   2       46.57       45.84      1.40 o 
   4  15   2       48.71       40.64      1.44 o 
   5  15   2      221.82      214.06      4.27 o 
  -5  16   2        6.72        6.74      1.10 o 
  -4  16   2      142.02      149.36      4.25 o 
  -3  16   2      249.37      263.67      5.64 o 
  -2  16   2       23.09       22.12      1.04 o 
  -1  16   2      327.00      314.91      6.53 o 
   0  16   2      728.36      650.41     11.06 o 
   1  16   2      854.55      850.73      5.42 o 
   2  16   2      131.60      133.16      1.49 o 
   3  16   2      687.90      673.21     11.75 o 
   4  16   2        3.16        3.63      1.26 o 
  -4  17   2        5.27        5.43      1.10 o 
  -3  17   2      348.87      332.37      7.91 o 
  -2  17   2      958.91     1002.75     24.48 o 
  -1  17   2       57.93       59.35      1.15 o 
   0  17   2      625.64      607.95      6.73 o 
   1  17   2      475.08      475.80      5.49 o 
   2  17   2        8.81       10.27      1.05 o 
   3  17   2      296.48      330.89      6.63 o 
   4  17   2       96.68       85.96      2.44 o 
  -4  18   2       82.52       89.20      2.55 o 
  -3  18   2       26.13       25.11      1.75 o 
  -2  18   2      468.16      478.03      9.51 o 
  -1  18   2      295.66      295.65      5.46 o 
   0  18   2        0.16        0.34      0.89 o 
   1  18   2        0.08        1.30      0.84 o 
   2  18   2      244.22      246.47      5.77 o 
   3  18   2      169.81      181.08      5.23 o 
   4  18   2       28.51       31.40      2.61 o 
  -3  19   2       15.54       18.16      1.21 o 
  -2  19   2       88.00       81.44      1.72 o 
  -1  19   2      372.54      358.99      5.23 o 
   0  19   2        3.04        2.98      0.96 o 
   1  19   2       96.23       84.44      1.98 o 
   2  19   2       93.85       85.79      2.78 o 
   3  19   2      344.82      325.24      9.68 o 
  -2  20   2        4.56        4.96      1.15 o 
  -1  20   2       23.35       23.38      1.01 o 
   0  20   2       53.07       50.57      1.57 o 
   1  20   2       30.98       31.17      1.04 o 
   2  20   2       36.30       34.81      1.22 o 
  -1  21   2       22.69       22.86      1.07 o 
   0  21   2        0.72        1.22      1.01 o 
   1  21   2        0.10        1.31      1.12 o 
  -7   1   3        7.30        5.38      1.05 o 
  -6   1   3      163.77      153.57      1.89 o 
  -5   1   3      248.15      222.21      2.04 o 
  -4   1   3       11.93       11.53      1.80 o 
  -3   1   3     1134.94     1049.52     12.27 o 
  -2   1   3      121.95      145.73      1.99 o 
  -1   1   3     2985.59     2749.89    112.83 o 
   0   1   3     1948.91     1776.77     79.10 o 
   2   1   3      487.78      444.56      5.95 o 
   3   1   3     1239.30     1244.34     13.03 o 
   4   1   3      501.46      514.04      9.47 o 
   5   1   3      136.22      145.36      2.11 o 
   6   1   3      248.47      232.78      2.75 o 
   7   1   3        1.27        2.30      1.22 o 
  -7   2   3      104.67      107.31      2.04 o 
  -6   2   3       31.38       21.02      1.17 o 
  -5   2   3      291.98      300.99      4.06 o 
  -4   2   3     1328.64     1295.03     19.78 o 
  -3   2   3     1180.36     1275.43      7.16 o 
  -2   2   3        0.67       10.73      3.65 o 
  -1   2   3     1726.45     1759.61     55.30 o 
   0   2   3     8662.90     8572.81    207.94 o 
   1   2   3     3907.73     3657.26     73.89 o 
   2   2   3     1687.53     1529.34     13.44 o 
   3   2   3      540.78      481.04      5.78 o 
   4   2   3      617.54      646.36      9.93 o 
   5   2   3       24.92       32.64      1.27 o 
   6   2   3        0.37       -0.35      1.22 o 
   7   2   3      190.19      191.38      4.76 o 
  -7   3   3       14.94       14.69      1.21 o 
  -6   3   3       59.33       67.41      1.45 o 
  -5   3   3       77.24       87.46      1.74 o 
  -4   3   3      268.27      259.28      2.77 o 
  -3   3   3     4699.70     4986.94     88.59 o 
  -2   3   3      312.81      317.06      3.95 o 
  -1   3   3     1446.72     1443.77     12.27 o 
   0   3   3     3003.37     2865.43     48.35 o 
   1   3   3     2734.17     2576.95     24.12 o 
   2   3   3     3764.30     3429.98     88.70 o 
   3   3   3       17.37       10.61      0.99 o 
   4   3   3      501.14      475.87      6.79 o 
   5   3   3      257.62      266.20      3.00 o 
   6   3   3      830.46      805.86     17.92 o 
   7   3   3      210.17      220.91      4.16 o 
  -7   4   3       39.69       46.48      1.28 o 
  -6   4   3       51.40       52.05      1.20 o 
  -5   4   3      654.34      642.62      7.70 o 
  -4   4   3       87.15       78.60      1.43 o 
  -3   4   3      399.38      432.58      6.62 o 
  -2   4   3     2923.36     2870.29     82.92 o 
  -1   4   3     2801.77     2774.35     23.92 o 
   0   4   3      558.17      502.95      5.73 o 
   1   4   3      235.50      240.73      2.55 o 
   2   4   3     2707.61     2786.37     29.62 o 
   3   4   3      503.02      510.06      6.43 o 
   4   4   3        1.92        2.07      1.05 o 
   5   4   3       16.21       18.04      1.27 o 
   6   4   3       20.25       19.25      1.29 o 
   7   4   3       44.30       51.03      1.55 o 
  -7   5   3      134.33      133.81      3.07 o 
  -6   5   3      202.04      199.91      2.85 o 
  -5   5   3      834.34      795.94      5.42 o 
  -4   5   3       83.21      103.87      1.40 o 
  -3   5   3     2602.96     2744.13     30.40 o 
  -2   5   3      328.79      299.89      3.16 o 
  -1   5   3     4687.40     4712.40    126.56 o 
   0   5   3      126.26      103.08      1.53 o 
   1   5   3     1965.60     1890.47     18.48 o 
   2   5   3       95.44       97.20      1.79 o 
   3   5   3      166.88      159.49      2.33 o 
   4   5   3      466.68      474.17      6.96 o 
   5   5   3      859.43      862.80     14.92 o 
   6   5   3       39.12       41.69      1.42 o 
   7   5   3       14.85       14.15      1.38 o 
  -7   6   3      275.95      258.16      4.32 o 
  -6   6   3       54.65       49.58      1.25 o 
  -5   6   3      350.89      354.05      6.19 o 
  -4   6   3     3833.94     3967.51     48.82 o 
  -3   6   3      209.81      192.32      1.73 o 
  -2   6   3      173.24      176.12      2.53 o 
  -1   6   3       36.96       48.98      1.26 o 
   0   6   3     2838.90     2587.72     15.32 o 
   1   6   3     1461.64     1355.18      8.13 o 
   2   6   3     2141.64     2009.91     50.04 o 
   3   6   3      394.51      410.15      7.96 o 
   4   6   3       13.96       17.30      1.16 o 
   5   6   3       28.94       26.43      1.35 o 
   6   6   3       35.97       44.21      1.45 o 
   7   6   3      447.65      430.55     17.49 o 
  -7   7   3        0.22        2.03      1.13 o 
  -6   7   3       62.62       71.19      1.45 o 
  -5   7   3      238.90      226.77      5.15 o 
  -4   7   3      162.39      162.81      2.41 o 
  -3   7   3       30.93       24.71      1.14 o 
  -2   7   3      166.94      176.82      2.10 o 
  -1   7   3     4344.88     4743.61     29.84 o 
   0   7   3     5170.52     5266.19    118.55 o 
   1   7   3       41.04       75.39      1.80 o 
   2   7   3      151.77      228.98      3.20 o 
   3   7   3     1449.74     1519.12     31.76 o 
   4   7   3        5.51        6.17      1.10 o 
   5   7   3        5.75        9.38      1.19 o 
   6   7   3      307.23      302.86      7.97 o 
  -7   8   3      189.24      197.22      5.07 o 
  -6   8   3       59.41       62.89      1.52 o 
  -5   8   3      290.15      271.85      4.23 o 
  -4   8   3        7.87        9.64      1.20 o 
  -3   8   3        5.74        8.03      1.04 o 
  -2   8   3      195.73      220.26      5.38 o 
  -1   8   3      449.84      503.87      5.92 o 
   0   8   3      751.13      811.68      8.80 o 
   1   8   3     1236.42     1213.62     22.63 o 
   2   8   3       76.90       46.88      1.21 o 
   3   8   3      151.76      139.66      2.35 o 
   4   8   3       66.33       66.28      1.63 o 
   5   8   3        8.46       10.58      1.22 o 
   6   8   3       48.48       45.15      1.38 o 
  -6   9   3        1.44        3.02      1.01 o 
  -5   9   3       31.43       29.64      1.01 o 
  -4   9   3      748.13      775.87     12.81 o 
  -3   9   3      796.79      829.80     13.12 o 
  -2   9   3      485.67      514.26      6.64 o 
  -1   9   3      564.38      618.78      4.33 o 
   0   9   3       18.56       31.51      0.92 o 
   1   9   3        4.65       20.39      0.90 o 
   2   9   3      491.71      525.37      7.78 o 
   3   9   3       21.12       19.82      1.26 o 
   4   9   3        9.46       12.40      1.05 o 
   5   9   3      234.68      247.00      5.71 o 
   6   9   3       90.07      105.44      2.02 o 
  -6  10   3       97.10       86.65      2.24 o 
  -5  10   3       41.72       43.80      1.04 o 
  -4  10   3     1400.98     1439.73     14.62 o 
  -3  10   3        5.83        7.96      0.90 o 
  -2  10   3        0.05        1.99      0.86 o 
  -1  10   3       50.28       49.85      1.09 o 
   0  10   3     1361.41     1404.01     17.84 o 
   1  10   3     1159.46     1178.93     19.10 o 
   2  10   3      660.81      656.44      7.68 o 
   3  10   3      390.12      382.53      5.48 o 
   4  10   3       44.61       46.63      1.28 o 
   5  10   3        8.95        8.30      1.16 o 
   6  10   3        3.11        5.48      1.27 o 
  -6  11   3      332.94      320.34      7.20 o 
  -5  11   3       61.85       72.98      1.87 o 
  -4  11   3      134.32      130.46      1.64 o 
  -3  11   3      868.21      919.37     22.27 o 
  -2  11   3        1.62        0.54      0.90 o 
  -1  11   3      379.63      393.61      8.37 o 
   0  11   3      218.56      219.63      2.77 o 
   1  11   3      338.81      297.66      5.01 o 
   2  11   3      865.40      852.00     12.52 o 
   3  11   3      538.69      538.32     12.05 o 
   4  11   3        0.21        2.34      1.10 o 
   5  11   3       27.02       25.47      1.23 o 
   6  11   3       46.82       47.99      1.51 o 
  -6  12   3        9.65        9.66      1.16 o 
  -5  12   3      132.38      137.44      3.00 o 
  -4  12   3       62.49       72.52      2.10 o 
  -3  12   3       46.49       59.41      1.67 o 
  -2  12   3        9.11        6.17      1.04 o 
  -1  12   3       20.49       19.51      0.92 o 
   0  12   3       25.07       21.35      1.30 o 
   1  12   3     1801.17     1817.51     27.21 o 
   2  12   3      545.13      560.73     12.09 o 
   3  12   3      725.50      742.24     10.16 o 
   4  12   3       29.28       22.57      1.23 o 
   5  12   3        1.79        1.48      1.15 o 
   6  12   3        0.65        0.54      1.38 o 
  -6  13   3      167.12      164.00      3.76 o 
  -5  13   3      151.86      157.97      3.02 o 
  -4  13   3       13.84       11.32      0.97 o 
  -3  13   3      536.29      547.27     12.40 o 
  -2  13   3       11.49       11.36      1.34 o 
  -1  13   3        0.91        2.31      0.95 o 
   0  13   3        5.93        7.84      0.91 o 
   1  13   3       21.39       19.62      0.88 o 
   2  13   3      157.93      143.84      1.40 o 
   3  13   3      526.83      518.95     13.45 o 
   4  13   3       13.00       16.48      1.20 o 
   5  13   3      151.92      154.12      4.79 o 
  -5  14   3      176.19      162.67      5.63 o 
  -4  14   3      446.11      476.53      9.92 o 
  -3  14   3       88.47       90.91      1.89 o 
  -2  14   3      216.36      177.99      5.21 o 
  -1  14   3      974.66      946.96      9.03 o 
   0  14   3     1887.13     1911.13     21.87 o 
   1  14   3       19.95       22.51      0.93 o 
   2  14   3     1908.30     1883.16     24.57 o 
   3  14   3     1330.42     1269.68     30.21 o 
   4  14   3      354.28      355.79     11.53 o 
   5  14   3      148.19      139.80      2.83 o 
  -5  15   3      144.40      156.37      3.66 o 
  -4  15   3       28.06       33.39      1.62 o 
  -3  15   3      566.87      623.87      9.79 o 
  -2  15   3      222.36      208.32      3.45 o 
  -1  15   3      200.37      199.24      3.91 o 
   0  15   3        1.41        1.25      0.77 o 
   1  15   3      555.52      576.96      8.08 o 
   2  15   3      786.47      799.84     15.01 o 
   3  15   3      606.05      572.11      9.98 o 
   4  15   3       52.96       51.02      1.41 o 
   5  15   3      113.03      113.55      3.21 o 
  -5  16   3        2.50       -0.15      1.45 o 
  -4  16   3        0.15        0.39      1.00 o 
  -3  16   3       61.84       55.04      1.25 o 
  -2  16   3       79.27       74.43      1.73 o 
  -1  16   3      157.58      156.25      3.43 o 
   0  16   3       62.75       54.71      0.99 o 
   1  16   3     1399.03     1422.74     14.30 o 
   2  16   3       16.61       21.06      0.98 o 
   3  16   3       24.75       32.71      1.34 o 
   4  16   3        6.30        6.25      1.24 o 
  -4  17   3      126.83      122.38      2.92 o 
  -3  17   3        0.06        1.42      1.12 o 
  -2  17   3       37.61       46.76      1.32 o 
  -1  17   3      168.24      173.58      2.13 o 
   0  17   3      158.15      152.01      2.87 o 
   1  17   3        3.29        4.11      0.85 o 
   2  17   3        3.07        5.12      0.93 o 
   3  17   3       97.33      110.65      3.31 o 
   4  17   3      104.20       93.53      1.82 o 
  -4  18   3      243.79      248.88      5.58 o 
  -3  18   3      228.69      220.12      5.78 o 
  -2  18   3        0.30        0.86      1.01 o 
  -1  18   3       42.12       39.05      1.68 o 
   0  18   3       92.60       96.45      1.56 o 
   1  18   3       34.15       29.26      0.93 o 
   2  18   3       44.83       42.75      2.02 o 
   3  18   3        0.62        2.48      1.31 o 
  -3  19   3      428.79      449.64      8.04 o 
  -2  19   3       54.33       61.38      2.24 o 
  -1  19   3       24.82       27.72      1.16 o 
   0  19   3      365.09      353.03      5.24 o 
   1  19   3       44.37       55.13      1.36 o 
   2  19   3      785.69      790.41     13.56 o 
   3  19   3       30.04       33.73      2.28 o 
  -2  20   3       46.64       51.80      1.72 o 
  -1  20   3      271.79      235.33      3.26 o 
   0  20   3       35.56       38.43      0.95 o 
   1  20   3        0.77        1.01      1.09 o 
   2  20   3      353.64      354.65      7.93 o 
  -1  21   3        2.46        2.72      1.05 o 
   0  21   3      129.04      129.14      1.72 o 
   1  21   3       11.90       14.21      2.36 o 
  -7   0   4        0.85        1.08      1.52 o 
  -6   0   4       90.26       80.08      1.68 o 
  -5   0   4      916.83      915.25      8.33 o 
  -4   0   4      358.81      334.76      2.57 o 
  -3   0   4       86.74      113.92      1.91 o 
  -2   0   4        2.44        5.75      1.05 o 
  -1   0   4     1561.13     1301.43     91.04 o 
   0   0   4       98.31      120.38      5.28 o 
   2   0   4     7345.07     7539.17     73.81 o 
   3   0   4        1.16        4.68      1.34 o 
   4   0   4     2948.79     3122.71    113.68 o 
   5   0   4       96.61      113.79      2.84 o 
   6   0   4        5.60        6.95      1.61 o 
   7   0   4       82.79       81.87      4.16 o 
  -7   1   4        2.36        2.55      0.98 o 
  -6   1   4       97.46      106.43      1.41 o 
  -5   1   4       21.87       20.71      1.06 o 
  -4   1   4      544.84      554.82      7.40 o 
  -3   1   4        0.76        1.25      0.82 o 
  -2   1   4        4.70        5.97      1.34 o 
  -1   1   4     7087.43     7078.20    151.72 o 
   0   1   4     4491.34     3815.03    209.38 o 
   1   1   4     8554.20     8521.09     95.82 o 
   2   1   4        7.49        4.50      1.01 o 
   3   1   4        4.92        3.75      0.97 o 
   4   1   4        9.05        7.77      1.10 o 
   5   1   4     2353.73     2309.12     34.66 o 
   6   1   4       66.54       66.06      1.43 o 
   7   1   4        0.01        0.13      1.32 o 
  -7   2   4       27.07       20.91      1.17 o 
  -6   2   4       39.38       35.51      1.24 o 
  -5   2   4        1.75        2.26      0.95 o 
  -4   2   4       10.02        8.77      0.92 o 
  -3   2   4        1.34       -0.04      0.91 o 
  -2   2   4      400.23      393.52      8.22 o 
  -1   2   4     4739.31     4986.37    157.07 o 
   0   2   4     2873.79     2960.82     49.21 o 
   1   2   4     1186.17     1215.65     29.37 o 
   2   2   4      121.65      116.73      1.91 o 
   3   2   4        3.23        3.22      1.01 o 
   4   2   4       94.02      103.12      1.81 o 
   5   2   4        3.80        3.40      1.11 o 
   6   2   4       30.27       26.16      1.27 o 
   7   2   4        7.16        7.89      1.35 o 
  -7   3   4        4.12        4.04      1.24 o 
  -6   3   4      302.79      272.38      2.46 o 
  -5   3   4      169.46      154.61      1.81 o 
  -4   3   4       37.58       44.43      1.13 o 
  -3   3   4     1013.70      969.99     22.78 o 
  -2   3   4      338.73      332.24      8.60 o 
  -1   3   4      584.52      584.03     10.91 o 
   0   3   4     8663.67     8573.66    146.48 o 
   1   3   4     5576.18     5417.59     67.61 o 
   2   3   4     2983.06     3147.37     65.36 o 
   3   3   4      184.72      195.75      4.33 o 
   4   3   4       37.92       39.53      1.26 o 
   5   3   4       72.34       60.52      1.54 o 
   6   3   4      299.57      294.89      3.93 o 
   7   3   4       18.71       17.56      1.34 o 
  -7   4   4      258.14      238.44      3.46 o 
  -6   4   4        3.05        5.42      1.01 o 
  -5   4   4     1958.04     2102.94     27.08 o 
  -4   4   4      582.26      575.67     11.04 o 
  -3   4   4      173.22      174.62      1.75 o 
  -2   4   4     5236.55     5574.10     58.83 o 
  -1   4   4      453.90      568.40      4.09 o 
   0   4   4    18676.24    18920.74    248.34 o 
   1   4   4      312.32      323.41      6.40 o 
   2   4   4      675.86      643.47      5.77 o 
   3   4   4      222.29      229.22      5.01 o 
   4   4   4     3333.95     3364.77     69.98 o 
   5   4   4      120.71      120.82      2.72 o 
   6   4   4       76.58       75.47      1.98 o 
   7   4   4       44.62       48.07      1.53 o 
  -7   5   4        8.99        9.42      1.21 o 
  -6   5   4       31.81       43.41      1.30 o 
  -5   5   4        0.81        1.10      1.02 o 
  -4   5   4      181.97      183.44      2.60 o 
  -3   5   4      769.06      795.16      7.09 o 
  -2   5   4     4547.77     4927.24     69.28 o 
  -1   5   4    10551.79    11023.63    327.01 o 
   0   5   4     2799.87     2620.37     50.16 o 
   1   5   4      470.76      387.90      4.90 o 
   2   5   4     1428.00     1425.08     37.18 o 
   3   5   4      106.56      114.28      2.21 o 
   4   5   4       99.36       97.19      1.78 o 
   5   5   4     2121.04     2120.00     49.84 o 
   6   5   4      538.09      552.29     12.11 o 
   7   5   4      144.58      138.07      5.03 o 
  -7   6   4       80.52       75.76      2.69 o 
  -6   6   4       98.12       99.42      1.74 o 
  -5   6   4      118.52      107.43      2.06 o 
  -4   6   4     1413.41     1451.00     15.80 o 
  -3   6   4     1011.22     1042.70      9.98 o 
  -2   6   4       50.36       60.85      1.91 o 
  -1   6   4     1244.19     1214.20     26.73 o 
   0   6   4      191.03      222.91      4.33 o 
   1   6   4        0.69        1.73      0.78 o 
   2   6   4        2.79        2.91      1.04 o 
   3   6   4       34.18       36.59      1.25 o 
   4   6   4      184.08      188.56      4.65 o 
   5   6   4      605.59      608.15     13.48 o 
   6   6   4      254.58      260.21      9.19 o 
  -7   7   4        3.30        2.33      1.19 o 
  -6   7   4       60.62       57.63      1.41 o 
  -5   7   4      161.80      162.70      2.21 o 
  -4   7   4      283.55      287.18      2.31 o 
  -3   7   4      562.15      528.06      3.02 o 
  -2   7   4       27.23       24.69      1.23 o 
  -1   7   4     2079.20     2201.02     21.79 o 
   0   7   4      388.64      457.66      8.89 o 
   1   7   4      293.64      257.37      1.84 o 
   2   7   4      189.03      215.79      2.42 o 
   3   7   4       60.90       58.18      1.23 o 
   4   7   4      585.23      571.67     15.71 o 
   5   7   4      762.90      765.90     25.62 o 
   6   7   4       17.69       20.49      1.30 o 
  -6   8   4       85.37       76.82      1.32 o 
  -5   8   4      261.43      277.96      5.37 o 
  -4   8   4       47.63       49.16      1.49 o 
  -3   8   4      138.39      141.93      2.54 o 
  -2   8   4       53.44       45.57      1.25 o 
  -1   8   4     1385.61     1375.54     26.34 o 
   0   8   4     6842.70     7011.10     46.40 o 
   1   8   4     1508.15     1445.73     17.01 o 
   2   8   4      176.19      181.10      3.31 o 
   3   8   4      261.76      265.85      5.73 o 
   4   8   4      167.79      184.35      2.27 o 
   5   8   4       88.04       92.28      1.66 o 
   6   8   4      986.96      945.27     25.96 o 
  -6   9   4      241.22      259.63      4.37 o 
  -5   9   4        3.85        5.56      1.06 o 
  -4   9   4        3.98        3.85      1.03 o 
  -3   9   4        1.87        4.43      0.91 o 
  -2   9   4      975.97     1012.19     14.87 o 
  -1   9   4     5138.32     5448.76     51.79 o 
   0   9   4       30.16       48.79      0.99 o 
   1   9   4       26.75       52.46      1.04 o 
   2   9   4       84.05       90.49      1.30 o 
   3   9   4       15.00       15.18      1.13 o 
   4   9   4       36.78       40.56      1.25 o 
   5   9   4      366.14      369.47      7.08 o 
   6   9   4       90.85       95.76      3.27 o 
  -6  10   4       26.82       27.32      1.14 o 
  -5  10   4      651.25      677.18     14.67 o 
  -4  10   4        4.69        7.07      1.01 o 
  -3  10   4       51.40       44.43      1.21 o 
  -2  10   4      492.48      506.19     10.71 o 
  -1  10   4       79.67       46.55      1.07 o 
   0  10   4      155.38      127.41      1.47 o 
   1  10   4       88.58       91.78      1.71 o 
   2  10   4       53.74       62.06      1.12 o 
   3  10   4        9.26        9.12      1.16 o 
   4  10   4       46.25       49.44      1.35 o 
   5  10   4      290.47      286.03      6.92 o 
   6  10   4       79.71       61.92      2.12 o 
  -6  11   4      106.76      103.56      1.45 o 
  -5  11   4        8.61        7.58      0.92 o 
  -4  11   4      367.10      362.51      4.51 o 
  -3  11   4      257.62      274.15      6.43 o 
  -2  11   4      124.06      132.12      2.98 o 
  -1  11   4      260.82      272.15      2.73 o 
   0  11   4      418.00      461.17      7.00 o 
   1  11   4      241.17      226.48      1.55 o 
   2  11   4       71.09       70.46      1.18 o 
   3  11   4       84.03       79.25      3.64 o 
   4  11   4       64.33       69.01      1.30 o 
   5  11   4      336.44      340.65      7.40 o 
   6  11   4      122.20      119.83      2.73 o 
  -6  12   4        9.06        9.12      1.15 o 
  -5  12   4      247.39      242.81      4.04 o 
  -4  12   4       11.28       12.84      0.97 o 
  -3  12   4        3.75       12.32      1.12 o 
  -2  12   4       30.55       30.39      1.15 o 
  -1  12   4      891.45      892.11     13.64 o 
   0  12   4     3853.88     3768.31     58.33 o 
   1  12   4      154.80      148.57      1.82 o 
   2  12   4      647.29      602.49     10.69 o 
   3  12   4      460.88      460.42      9.62 o 
   4  12   4      453.50      457.09     13.32 o 
   5  12   4       13.31       10.56      1.31 o 
  -5  13   4        0.82        0.33      1.14 o 
  -4  13   4       35.42       48.17      1.30 o 
  -3  13   4      217.32      224.11      5.60 o 
  -2  13   4      540.02      514.92      8.78 o 
  -1  13   4      240.88      241.64      3.65 o 
   0  13   4     2030.15     1970.37     19.97 o 
   1  13   4      607.56      584.47      9.04 o 
   2  13   4       11.02       15.25      0.94 o 
   3  13   4       46.13       46.12      1.39 o 
   4  13   4        0.95        0.74      1.11 o 
   5  13   4      243.17      245.67      6.28 o 
  -5  14   4       97.36      104.06      2.41 o 
  -4  14   4       60.92       60.89      1.71 o 
  -3  14   4      237.78      246.98      6.83 o 
  -2  14   4      605.49      603.71      5.26 o 
  -1  14   4        4.49        5.31      0.93 o 
   0  14   4      145.88      147.64      2.50 o 
   1  14   4      450.40      444.74      7.30 o 
   2  14   4      133.31      136.02      1.55 o 
   3  14   4      228.92      229.31      3.59 o 
   4  14   4        6.57        9.64      1.12 o 
   5  14   4      196.25      197.25      6.39 o 
  -5  15   4      230.70      235.63      7.47 o 
  -4  15   4        1.61        2.65      1.09 o 
  -3  15   4       11.45       17.93      1.16 o 
  -2  15   4       73.39       82.55      1.50 o 
  -1  15   4      287.89      287.52      4.89 o 
   0  15   4       66.75       70.66      1.88 o 
   1  15   4     1177.89     1150.86     21.30 o 
   2  15   4      333.12      335.68      3.28 o 
   3  15   4       57.50       53.71      1.29 o 
   4  15   4      182.71      189.43      5.58 o 
   5  15   4      230.47      224.51      5.42 o 
  -4  16   4      185.71      192.02      5.02 o 
  -3  16   4        0.11        1.25      0.92 o 
  -2  16   4      246.12      221.00      3.79 o 
  -1  16   4      161.98      162.03      2.90 o 
   0  16   4      146.75      142.27      2.15 o 
   1  16   4      924.23      864.74      9.04 o 
   2  16   4       60.52       61.46      1.17 o 
   3  16   4       18.56       20.07      1.28 o 
   4  16   4      342.18      320.17      7.32 o 
  -4  17   4      134.10      138.61      4.32 o 
  -3  17   4        5.20        5.54      1.16 o 
  -2  17   4      126.11      124.88      2.10 o 
  -1  17   4     1025.79     1025.94     27.03 o 
   0  17   4      119.97      110.06      2.64 o 
   1  17   4      693.24      678.99     10.78 o 
   2  17   4       76.87       83.94      1.79 o 
   3  17   4       78.99       83.08      1.91 o 
   4  17   4      148.52      136.23      2.76 o 
  -3  18   4       22.02       24.35      1.29 o 
  -2  18   4       11.64       10.23      1.11 o 
  -1  18   4      120.68      120.78      1.84 o 
   0  18   4      118.33      116.70      1.31 o 
   1  18   4      195.15      191.90      3.37 o 
   2  18   4        0.04        0.88      1.10 o 
   3  18   4       51.16       48.32      1.39 o 
  -3  19   4       47.66       54.61      1.39 o 
  -2  19   4       25.15       24.29      1.21 o 
  -1  19   4       19.05       21.47      0.99 o 
   0  19   4       99.71       90.23      1.20 o 
   1  19   4        8.76        7.74      0.93 o 
   2  19   4        1.16       -0.46      1.07 o 
   3  19   4        1.75        3.23      1.60 o 
  -2  20   4       60.84       54.64      1.46 o 
  -1  20   4       12.40       12.76      0.99 o 
   0  20   4        2.55        5.45      0.95 o 
   1  20   4        0.74        2.02      0.91 o 
   2  20   4       64.20       64.91      1.95 o 
   0  21   4        7.80        5.30      2.34 o 
  -7   1   5        4.85        9.50      1.20 o 
  -6   1   5        3.43        5.09      1.03 o 
  -5   1   5       41.11       37.13      1.11 o 
  -4   1   5       13.25       11.22      0.78 o 
  -3   1   5        1.09        1.05      0.96 o 
  -2   1   5       84.76      134.64      2.12 o 
  -1   1   5     3058.87     3330.64     83.39 o 
   0   1   5     1568.82     1487.71     30.57 o 
   1   1   5       23.04       36.87      2.93 o 
   2   1   5      249.17      263.31      3.30 o 
   3   1   5        1.68        2.53      0.88 o 
   4   1   5      704.66      704.29     16.13 o 
   5   1   5     1082.22     1115.80     25.73 o 
   6   1   5       72.18       68.60      1.95 o 
   7   1   5      258.17      237.61      9.11 o 
  -7   2   5        7.75        6.59      1.15 o 
  -6   2   5       67.84       79.04      1.61 o 
  -5   2   5      592.91      582.76      7.99 o 
  -4   2   5      263.68      251.25      3.88 o 
  -3   2   5      394.98      384.27      5.97 o 
  -2   2   5     1702.13     1676.15     31.34 o 
  -1   2   5     1616.49     1384.73     42.75 o 
   0   2   5       50.05       38.16      1.66 o 
   1   2   5     2777.28     2699.58     61.80 o 
   2   2   5      400.99      473.70      8.19 o 
   3   2   5     2423.12     2497.62     77.80 o 
   4   2   5     1396.22     1470.46     36.26 o 
   5   2   5      811.96      802.49     14.53 o 
   6   2   5      289.25      300.60      6.17 o 
   7   2   5        6.06        7.72      1.48 o 
  -7   3   5       25.54       30.06      1.35 o 
  -6   3   5       22.44       26.86      1.17 o 
  -5   3   5       45.76       42.80      1.30 o 
  -4   3   5      279.35      257.98      3.27 o 
  -3   3   5     1964.16     2197.60     49.64 o 
  -2   3   5     8077.94     8549.73     95.11 o 
  -1   3   5      471.66      490.33      8.76 o 
   0   3   5     1836.41     1713.85     20.54 o 
   1   3   5      158.80      208.19      4.67 o 
   2   3   5      706.13      682.92      6.51 o 
   3   3   5     1194.78     1139.15     26.66 o 
   4   3   5      295.24      270.12      8.84 o 
   5   3   5     2061.16     2083.92     41.27 o 
   6   3   5      122.17      130.91      1.94 o 
   7   3   5       76.35       81.72      1.98 o 
  -7   4   5        6.39        5.78      1.04 o 
  -6   4   5        0.59        1.56      1.02 o 
  -5   4   5      107.11      113.31      2.25 o 
  -4   4   5      152.00      139.99      1.85 o 
  -3   4   5        4.79        8.58      1.01 o 
  -2   4   5      258.54      283.20      4.36 o 
  -1   4   5      379.78      397.29      3.18 o 
   0   4   5        3.64        3.87      0.93 o 
   1   4   5      913.36      894.08     25.49 o 
   2   4   5        0.65        1.10      1.03 o 
   3   4   5       65.52       63.06      1.60 o 
   4   4   5      575.34      578.47     13.90 o 
   5   4   5       11.03       10.91      1.36 o 
   6   4   5        9.38       10.82      1.28 o 
   7   4   5       23.43       23.72      2.32 o 
  -7   5   5       58.93       55.78      1.44 o 
  -6   5   5       68.86       66.20      1.52 o 
  -5   5   5      373.60      373.44      3.56 o 
  -4   5   5        0.17        0.49      1.13 o 
  -3   5   5        7.91       10.68      1.90 o 
  -2   5   5     1614.06     1696.67     18.65 o 
  -1   5   5     1681.33     1769.53     16.79 o 
   0   5   5     1170.85     1226.59      7.54 o 
   1   5   5      314.34      326.76      6.12 o 
   2   5   5      171.96      199.66      1.95 o 
   3   5   5      394.25      402.26      8.83 o 
   4   5   5      689.75      734.66     26.59 o 
   5   5   5       88.17       94.48      2.17 o 
   6   5   5       12.11       11.77      1.57 o 
  -7   6   5       18.51       18.71      1.28 o 
  -6   6   5        4.45        6.57      0.99 o 
  -5   6   5      198.30      203.11      1.72 o 
  -4   6   5      468.64      470.62      5.12 o 
  -3   6   5     3895.88     4025.32     60.09 o 
  -2   6   5        1.97       18.68      4.22 o 
  -1   6   5     2840.38     2814.53     52.34 o 
   0   6   5     1414.29     1409.32     31.27 o 
   1   6   5      127.25      138.06      1.52 o 
   2   6   5        6.30       16.68      1.18 o 
   3   6   5     1331.13     1330.79     28.29 o 
   4   6   5      562.57      532.28     14.30 o 
   5   6   5      163.90      171.76      8.90 o 
   6   6   5     1023.61      988.22     26.21 o 
  -7   7   5       18.24       20.92      1.22 o 
  -6   7   5       59.11       64.48      1.93 o 
  -5   7   5        4.59        6.59      1.45 o 
  -4   7   5      554.24      583.10      5.09 o 
  -3   7   5     4934.89     5078.08    104.10 o 
  -2   7   5     3223.46     3335.05     52.79 o 
  -1   7   5     1945.66     2044.53     57.75 o 
   0   7   5      783.29      696.52      6.60 o 
   1   7   5      465.82      502.11      4.50 o 
   2   7   5       48.85       56.82      1.85 o 
   3   7   5       23.18       25.73      1.12 o 
   4   7   5      404.69      403.80     10.74 o 
   5   7   5      560.32      564.13     25.30 o 
   6   7   5       23.66       27.60      1.71 o 
  -6   8   5      267.86      284.06      4.71 o 
  -5   8   5       22.30       17.47      1.05 o 
  -4   8   5       66.12       57.33      1.21 o 
  -3   8   5     1137.83     1117.26      8.91 o 
  -2   8   5       51.24       64.71      1.87 o 
  -1   8   5      153.74      202.57      2.83 o 
   0   8   5        7.77        7.02      0.77 o 
   1   8   5       52.08       58.45      1.09 o 
   2   8   5       93.47       92.33      1.38 o 
   3   8   5      283.89      275.86      4.06 o 
   4   8   5       83.39       83.36      1.73 o 
   5   8   5       14.85       13.08      1.37 o 
   6   8   5        3.73        7.25      1.50 o 
  -6   9   5       24.74       23.12      1.23 o 
  -5   9   5       69.50       77.28      1.29 o 
  -4   9   5     1185.65     1219.64     14.06 o 
  -3   9   5       33.13       24.38      1.15 o 
  -2   9   5      200.83      204.36      2.81 o 
  -1   9   5      116.18      142.98      2.16 o 
   0   9   5        1.48        0.42      0.80 o 
   1   9   5      632.02      631.94      4.79 o 
   2   9   5       18.95       22.02      1.03 o 
   3   9   5      831.43      830.46     16.47 o 
   4   9   5      572.83      587.83      9.89 o 
   5   9   5      173.87      171.88      4.32 o 
   6   9   5       30.68       31.28      1.64 o 
  -6  10   5        2.82        4.98      1.15 o 
  -5  10   5      354.41      355.97      5.17 o 
  -4  10   5      606.56      609.26      8.69 o 
  -3  10   5     1638.51     1697.24     24.70 o 
  -2  10   5      145.14      146.14      1.91 o 
  -1  10   5     2239.14     2327.88     41.22 o 
   0  10   5       45.90       49.16      0.99 o 
   1  10   5      508.07      513.58      7.51 o 
   2  10   5      158.40      165.09      2.31 o 
   3  10   5      539.92      534.84     10.96 o 
   4  10   5      864.30      858.96     19.63 o 
   5  10   5       37.04       38.46      1.49 o 
   6  10   5      386.25      392.19     19.00 o 
  -6  11   5       48.86       61.96      1.26 o 
  -5  11   5       14.63       12.46      1.10 o 
  -4  11   5       49.47       49.66      1.13 o 
  -3  11   5       86.75       90.89      1.38 o 
  -2  11   5     2072.97     2084.53     31.33 o 
  -1  11   5        2.10        6.88      0.78 o 
   0  11   5       10.17        4.12      0.82 o 
   1  11   5      136.68      124.93      1.51 o 
   2  11   5      801.22      805.16     13.23 o 
   3  11   5      611.94      608.83     10.07 o 
   4  11   5       21.45       22.95      1.38 o 
   5  11   5      295.45      284.76      8.83 o 
   6  11   5       67.02       70.26      2.84 o 
  -6  12   5       31.42       36.75      1.38 o 
  -5  12   5        6.90        6.95      0.97 o 
  -4  12   5       17.28       22.49      1.08 o 
  -3  12   5      975.84     1000.71     24.09 o 
  -2  12   5      210.70      214.47      3.37 o 
  -1  12   5       81.48       72.33      1.73 o 
   0  12   5      354.45      355.65      4.88 o 
   1  12   5       90.37       86.34      1.15 o 
   2  12   5      315.64      342.02      5.70 o 
   3  12   5       32.93       32.49      1.39 o 
   4  12   5       83.98       82.39      2.11 o 
   5  12   5      100.27       94.77      1.58 o 
  -5  13   5        5.45        5.44      1.03 o 
  -4  13   5       56.32       63.71      1.54 o 
  -3  13   5       25.53       18.92      0.93 o 
  -2  13   5      712.28      728.56     24.11 o 
  -1  13   5      149.50      169.91      3.01 o 
   0  13   5      940.67      898.31     13.81 o 
   1  13   5      825.84      798.28     12.64 o 
   2  13   5       39.76       36.93      1.08 o 
   3  13   5        8.46       14.41      1.58 o 
   4  13   5       32.96       37.23      1.30 o 
   5  13   5      194.62      193.06      4.27 o 
  -5  14   5      127.48      142.11      2.68 o 
  -4  14   5       13.95       21.70      1.07 o 
  -3  14   5       28.07       39.35      1.09 o 
  -2  14   5        3.83        2.66      0.93 o 
  -1  14   5        0.28        7.14      2.12 o 
   0  14   5      376.47      353.60      6.21 o 
   1  14   5       33.32       36.69      1.01 o 
   2  14   5      204.15      213.09      4.27 o 
   3  14   5      617.02      591.87     11.67 o 
   4  14   5      515.58      449.54     10.57 o 
   5  14   5        8.23        7.75      1.26 o 
  -5  15   5        1.29        1.70      1.06 o 
  -4  15   5       42.67       46.22      1.21 o 
  -3  15   5       14.80       15.67      1.03 o 
  -2  15   5      728.87      763.59     12.66 o 
  -1  15   5      220.47      195.87      3.56 o 
   0  15   5      307.26      288.35      3.39 o 
   1  15   5      220.28      206.10      1.55 o 
   2  15   5      353.33      352.46      5.68 o 
   3  15   5       81.85       81.62      1.93 o 
   4  15   5      322.61      306.40      3.65 o 
  -4  16   5        9.42        8.04      1.05 o 
  -3  16   5      159.32      155.57      5.35 o 
  -2  16   5      556.75      544.44     10.03 o 
  -1  16   5      504.33      511.78      5.15 o 
   0  16   5        0.45        1.93      0.89 o 
   1  16   5       31.91       30.93      1.13 o 
   2  16   5        1.26        3.92      1.11 o 
   3  16   5      124.83      119.68      2.55 o 
   4  16   5      129.25      138.22      1.96 o 
  -4  17   5        5.19        6.98      1.18 o 
  -3  17   5        6.32        6.35      1.04 o 
  -2  17   5        4.56        7.00      0.96 o 
  -1  17   5      264.62      272.39      3.30 o 
   0  17   5       41.94       46.56      1.09 o 
   1  17   5      330.47      323.52      4.04 o 
   2  17   5      370.63      359.73      6.70 o 
   3  17   5        0.11       -1.28      1.28 o 
   4  17   5       25.00       21.61      1.74 o 
  -3  18   5       10.58       16.04      1.33 o 
  -2  18   5       18.84       16.11      1.08 o 
  -1  18   5      127.33      125.96      1.89 o 
   0  18   5        0.12        0.40      0.90 o 
   1  18   5        0.57        1.75      1.00 o 
   2  18   5        0.80        2.33      1.06 o 
   3  18   5       96.26       97.95      2.50 o 
  -3  19   5       94.46      104.72      2.74 o 
  -2  19   5      926.94      896.91     17.92 o 
  -1  19   5       30.01       35.89      1.08 o 
   0  19   5      111.71      113.72      2.80 o 
   1  19   5        0.97        2.88      0.93 o 
   2  19   5        7.65        8.29      1.16 o 
  -2  20   5      122.71      115.58      1.71 o 
  -1  20   5       31.79       33.96      1.33 o 
   0  20   5        2.68        3.29      1.04 o 
   1  20   5       14.70       14.37      1.07 o 
  -7   0   6      103.49       98.25      2.10 o 
  -6   0   6       73.41       72.46      1.81 o 
  -5   0   6      619.42      596.26      5.65 o 
  -4   0   6     1361.31     1325.40     18.76 o 
  -3   0   6      757.49      770.34     24.42 o 
  -2   0   6     2497.64     2069.08     59.30 o 
  -1   0   6      106.31       97.81      1.72 o 
   0   0   6      194.85      204.42     12.89 o 
   1   0   6    10075.97    11183.65    457.28 o 
   2   0   6     1950.63     2148.61     16.09 o 
   3   0   6     2350.82     2444.04     52.35 o 
   4   0   6      897.55      860.19     26.37 o 
   5   0   6      105.33      114.10      4.33 o 
   6   0   6      244.70      224.82     17.73 o 
   7   0   6      489.17      405.62      7.52 o 
  -7   1   6       14.25       18.49      1.11 o 
  -6   1   6        8.35        8.01      1.04 o 
  -5   1   6     1399.28     1411.76     14.57 o 
  -4   1   6      119.97      136.94      2.02 o 
  -3   1   6      345.76      328.67      4.89 o 
  -2   1   6       11.59       18.86      1.08 o 
  -1   1   6       69.99       66.84      2.10 o 
   0   1   6       49.28       36.77      1.99 o 
   1   1   6    10953.28    12111.91     55.03 o 
   2   1   6     2414.78     2416.87     49.25 o 
   3   1   6       12.45       11.31      1.29 o 
   4   1   6     3486.41     3574.99    110.93 o 
   5   1   6        0.57        2.46      1.24 o 
   6   1   6        8.24       10.95      1.35 o 
  -7   2   6        0.45        1.84      1.01 o 
  -6   2   6       37.25       39.10      1.90 o 
  -5   2   6       30.72       23.52      1.04 o 
  -4   2   6       82.93       84.17      2.79 o 
  -3   2   6        1.01        3.33      0.82 o 
  -2   2   6        6.16        8.57      0.93 o 
  -1   2   6     1656.11     1689.60     57.07 o 
   0   2   6     2219.61     2158.20     75.38 o 
   1   2   6      928.21      863.72     31.60 o 
   2   2   6     2392.09     2595.88     32.46 o 
   3   2   6       82.28       85.96      1.70 o 
   4   2   6      687.82      700.36     13.51 o 
   5   2   6      173.19      172.98      5.47 o 
   6   2   6       21.45       20.35      1.49 o 
  -7   3   6      152.54      166.14      2.07 o 
  -6   3   6       61.45       52.64      1.27 o 
  -5   3   6     1094.82     1080.29     19.45 o 
  -4   3   6        8.97        9.84      1.00 o 
  -3   3   6      213.16      182.84      2.62 o 
  -2   3   6      246.24      295.49      3.67 o 
  -1   3   6      274.04      312.65      2.50 o 
   0   3   6        1.82        7.71      2.60 o 
   1   3   6      414.00      373.86      5.35 o 
   2   3   6     2988.01     3192.32     32.70 o 
   3   3   6     2507.31     2634.80     64.80 o 
   4   3   6       76.78       73.61      1.77 o 
   5   3   6       85.47       88.50      2.38 o 
   6   3   6       27.31       27.37      1.53 o 
  -7   4   6       67.42       76.35      1.87 o 
  -6   4   6       46.19       39.79      1.09 o 
  -5   4   6      126.77      124.42      2.48 o 
  -4   4   6     3671.28     3605.46     75.67 o 
  -3   4   6      319.33      282.61      3.18 o 
  -2   4   6       17.21        9.04      1.00 o 
  -1   4   6      439.51      431.88      8.71 o 
   0   4   6     1791.51     1787.02     15.00 o 
   1   4   6        7.87        1.29      0.98 o 
   2   4   6      186.91      216.39      3.92 o 
   3   4   6     2683.98     2746.24     51.50 o 
   4   4   6      118.23      114.80      2.66 o 
   5   4   6      188.74      214.00      4.42 o 
   6   4   6        1.63        1.19      1.44 o 
  -7   5   6       28.15       32.72      1.40 o 
  -6   5   6       31.50       36.17      1.32 o 
  -5   5   6      216.10      215.28      3.53 o 
  -4   5   6     3168.75     3217.87     60.68 o 
  -3   5   6     2641.00     2626.46     40.38 o 
  -2   5   6        6.24        7.23      1.03 o 
  -1   5   6     1974.47     2034.68     38.90 o 
   0   5   6     1634.06     1750.68     32.21 o 
   1   5   6      122.31      127.90      3.39 o 
   2   5   6       46.93       73.11      2.51 o 
   3   5   6        0.01        1.64      1.00 o 
   4   5   6     1825.36     1785.03     30.50 o 
   5   5   6        0.46        2.18      1.12 o 
   6   5   6       14.44       14.37      1.59 o 
  -7   6   6       46.68       43.69      1.41 o 
  -6   6   6        4.88        5.36      1.04 o 
  -5   6   6       25.97       24.60      1.24 o 
  -4   6   6      540.87      516.85     11.75 o 
  -3   6   6      229.71      254.72      3.72 o 
  -2   6   6      240.60      300.51     10.25 o 
  -1   6   6        6.69       10.53      1.13 o 
   0   6   6       14.97       20.32      1.14 o 
   1   6   6        3.70        6.27      0.75 o 
   2   6   6      447.23      421.18      4.65 o 
   3   6   6       70.01       67.16      2.89 o 
   4   6   6      108.53      104.25      3.82 o 
   5   6   6       16.47       13.80      1.53 o 
   6   6   6       44.72       40.24      1.60 o 
  -6   7   6       90.86       99.88      1.69 o 
  -5   7   6       32.88       30.82      1.21 o 
  -4   7   6       37.84       36.30      1.18 o 
  -3   7   6       33.52       28.24      1.23 o 
  -2   7   6       65.03       61.21      1.23 o 
  -1   7   6     2931.82     3103.79     63.10 o 
   0   7   6      217.12      198.17      1.67 o 
   1   7   6        0.31        4.05      0.85 o 
   2   7   6        2.56        2.38      0.91 o 
   3   7   6       38.22       41.91      1.65 o 
   4   7   6       44.18       41.32      1.66 o 
   5   7   6        1.41        0.83      1.28 o 
   6   7   6        9.52        9.87      1.51 o 
  -6   8   6       55.59       57.15      1.54 o 
  -5   8   6      520.90      507.31      9.63 o 
  -4   8   6     2628.75     2659.68     47.10 o 
  -3   8   6      115.79      114.92      2.09 o 
  -2   8   6      605.73      547.58      6.57 o 
  -1   8   6       96.26       78.45      1.26 o 
   0   8   6       45.86       36.19      1.02 o 
   1   8   6        0.54        0.93      0.84 o 
   2   8   6      262.37      262.89      2.68 o 
   3   8   6     1775.31     1753.43     30.93 o 
   4   8   6       40.05       38.52      1.54 o 
   5   8   6        1.10        3.09      1.30 o 
   6   8   6       18.88       20.81      1.51 o 
  -6   9   6       31.31       34.29      1.29 o 
  -5   9   6       42.11       41.87      1.19 o 
  -4   9   6      996.01      992.88     15.91 o 
  -3   9   6     1473.79     1520.56     23.91 o 
  -2   9   6     1000.10     1020.16      9.47 o 
  -1   9   6       30.79       44.04      1.04 o 
   0   9   6      256.64      273.34      5.31 o 
   1   9   6      268.18      271.77      4.61 o 
   2   9   6     1020.32      993.94     18.77 o 
   3   9   6        3.84        4.19      1.19 o 
   4   9   6     1594.21     1592.27     36.83 o 
   5   9   6       84.14       81.02      2.00 o 
   6   9   6       14.11       13.09      1.40 o 
  -6  10   6       89.89       82.16      1.69 o 
  -5  10   6      112.87      126.70      2.68 o 
  -4  10   6      899.81      940.25     23.40 o 
  -3  10   6      566.02      631.54      8.39 o 
  -2  10   6      201.66      183.47      5.16 o 
  -1  10   6       15.45       14.22      1.01 o 
   0  10   6      348.27      346.91      2.03 o 
   1  10   6      531.20      505.41      6.24 o 
   2  10   6       81.20       78.77      1.47 o 
   3  10   6       83.35       80.67      1.86 o 
   4  10   6        0.14        3.08      1.40 o 
   5  10   6        5.78        5.19      1.20 o 
   6  10   6      196.48      193.51      7.20 o 
  -6  11   6        3.46        4.33      1.08 o 
  -5  11   6       17.03       21.00      1.02 o 
  -4  11   6      216.25      215.75      4.46 o 
  -3  11   6     2150.25     2131.62     27.08 o 
  -2  11   6      224.36      219.41      3.17 o 
  -1  11   6       29.00       21.76      1.04 o 
   0  11   6     1912.91     1851.20     20.05 o 
   1  11   6        5.65        4.29      0.86 o 
   2  11   6      206.77      211.84      4.99 o 
   3  11   6      467.92      482.32     10.47 o 
   4  11   6      111.47      116.81      1.70 o 
   5  11   6      145.56      150.45      5.79 o 
  -6  12   6        0.13        3.04      3.51 o 
  -5  12   6       17.58       21.05      1.18 o 
  -4  12   6      957.82      996.06     12.72 o 
  -3  12   6       94.93      115.51      2.59 o 
  -2  12   6       51.36       52.69      1.24 o 
  -1  12   6      124.62      127.99      2.06 o 
   0  12   6        3.75        5.16      1.01 o 
   1  12   6       94.36       97.32      1.81 o 
   2  12   6      311.97      310.07      5.66 o 
   3  12   6     2686.78     2780.42     62.61 o 
   4  12   6      321.03      322.54      5.42 o 
   5  12   6        8.59        8.66      1.28 o 
  -5  13   6      119.92      123.49      1.88 o 
  -4  13   6        6.46        7.50      1.03 o 
  -3  13   6       88.94      103.62      1.86 o 
  -2  13   6        0.82        5.20      1.00 o 
  -1  13   6      349.66      332.92      3.55 o 
   0  13   6       91.39       80.02      1.83 o 
   1  13   6      151.46      140.92      3.22 o 
   2  13   6      525.30      528.09      7.69 o 
   3  13   6        9.07        9.19      1.46 o 
   4  13   6      264.33      266.76      2.90 o 
   5  13   6       12.99       13.16      1.44 o 
  -5  14   6       74.75       74.63      1.35 o 
  -4  14   6       99.98       97.63      1.94 o 
  -3  14   6       21.69       25.73      1.04 o 
  -2  14   6      360.08      381.45     10.81 o 
  -1  14   6       64.46       70.07      1.87 o 
   0  14   6       25.90       27.68      0.97 o 
   1  14   6      229.23      228.50      2.96 o 
   2  14   6      231.22      229.78      4.13 o 
   3  14   6      563.10      575.79     12.63 o 
   4  14   6       39.43       38.22      1.45 o 
   5  14   6       72.34       69.76      3.57 o 
  -5  15   6        0.67        2.26      1.13 o 
  -4  15   6       15.54       12.82      1.16 o 
  -3  15   6       31.69       33.20      2.26 o 
  -2  15   6       32.49       37.48      1.18 o 
  -1  15   6       93.13      100.19      1.75 o 
   0  15   6      203.55      199.28      2.53 o 
   1  15   6      104.92      106.46      1.35 o 
   2  15   6       29.45       32.04      1.12 o 
   3  15   6      291.88      288.68      8.59 o 
   4  15   6       93.77       81.81      1.67 o 
  -4  16   6      226.91      246.10      6.50 o 
  -3  16   6       48.07       53.58      1.49 o 
  -2  16   6       60.86       68.55      1.37 o 
  -1  16   6      182.15      183.13      3.72 o 
   0  16   6       16.03       19.00      0.95 o 
   1  16   6       12.76       10.81      0.95 o 
   2  16   6      208.96      206.57      3.99 o 
   3  16   6      404.55      398.62     10.27 o 
   4  16   6       51.51       54.82      1.66 o 
  -4  17   6        0.60        3.35      1.13 o 
  -3  17   6      431.75      442.12     14.92 o 
  -2  17   6      177.53      201.63      3.34 o 
  -1  17   6      172.46      165.00      3.05 o 
   0  17   6       98.71       85.46      2.47 o 
   1  17   6      614.14      598.53     11.70 o 
   2  17   6     1226.10     1197.39     24.47 o 
   3  17   6        0.76        1.47      1.20 o 
  -3  18   6       80.76       73.81      1.83 o 
  -2  18   6      219.01      235.14      4.33 o 
  -1  18   6       10.74        9.82      1.04 o 
   0  18   6      165.24      178.50      2.46 o 
   1  18   6       25.09       23.66      1.15 o 
   2  18   6        0.66        2.60      1.13 o 
   3  18   6      118.33      119.61      1.77 o 
  -2  19   6      138.61      145.44      2.91 o 
  -1  19   6       14.16       15.50      1.41 o 
   0  19   6      182.69      176.69      2.86 o 
   1  19   6      166.37      165.06      3.73 o 
   2  19   6       47.49       45.10      1.31 o 
  -1  20   6      147.57      149.50      1.74 o 
   0  20   6       59.65       68.41      1.24 o 
   1  20   6       65.39       64.69      1.26 o 
  -7   1   7      184.69      192.84      3.45 o 
  -6   1   7      183.96      185.91      1.95 o 
  -5   1   7       17.49       22.24      1.09 o 
  -4   1   7      582.00      586.18     11.10 o 
  -3   1   7      863.67      860.85     15.77 o 
  -2   1   7       20.60       13.81      0.87 o 
  -1   1   7      606.63      636.47     12.05 o 
   0   1   7      265.16      261.25      8.76 o 
   1   1   7     5471.28     5355.11    196.15 o 
   2   1   7       33.84      119.98     65.19 o 
   3   1   7       65.42       63.06      1.74 o 
   4   1   7       40.37       38.15      1.62 o 
   5   1   7      520.77      505.02     11.58 o 
   6   1   7       36.98       30.95      1.67 o 
  -7   2   7       58.78       58.85      1.35 o 
  -6   2   7       38.56       32.32      1.21 o 
  -5   2   7      189.35      181.75      3.40 o 
  -4   2   7     1762.55     1702.90     34.63 o 
  -3   2   7      577.86      581.34     12.84 o 
  -2   2   7        1.50        3.69      1.01 o 
  -1   2   7      173.13      181.01      4.80 o 
   0   2   7      400.54      280.62      9.87 o 
   1   2   7      781.79      880.94     14.95 o 
   2   2   7     8655.67     9631.29     43.66 o 
   3   2   7       84.26       85.86      1.81 o 
   4   2   7      478.18      467.22     11.01 o 
   5   2   7       33.21       35.03      1.39 o 
   6   2   7      150.60      144.87      3.93 o 
  -7   3   7      166.00      165.55      2.98 o 
  -6   3   7      467.85      445.12      6.32 o 
  -5   3   7        3.77        5.74      1.00 o 
  -4   3   7      887.86      912.33     11.14 o 
  -3   3   7       51.19       47.30      1.16 o 
  -2   3   7     1063.11     1132.60     30.76 o 
  -1   3   7      591.74      624.93     12.88 o 
   0   3   7      344.27      400.92      9.65 o 
   1   3   7     8138.46     8394.88    278.45 o 
   2   3   7       57.04       59.22      1.38 o 
   3   3   7     2062.03     2114.39     41.76 o 
   4   3   7       12.19       12.07      1.26 o 
   5   3   7       24.20       23.04      1.54 o 
   6   3   7        4.91        6.26      1.60 o 
  -7   4   7        5.38        6.44      1.40 o 
  -6   4   7        5.25        3.69      0.99 o 
  -5   4   7      407.29      379.64      3.43 o 
  -4   4   7       20.15       13.72      1.49 o 
  -3   4   7        0.27        1.25      0.95 o 
  -2   4   7      666.49      741.71      8.70 o 
  -1   4   7       16.37        7.77      1.60 o 
   0   4   7      383.52      390.84      8.18 o 
   1   4   7     2453.63     2558.99     36.43 o 
   2   4   7        6.57       16.59      1.71 o 
   3   4   7      256.86      251.95      6.42 o 
   4   4   7      120.06      114.02      2.61 o 
   5   4   7       10.50        8.93      1.54 o 
   6   4   7      120.39      125.47      4.37 o 
  -7   5   7        4.22        4.84      1.33 o 
  -6   5   7       67.99       57.86      1.29 o 
  -5   5   7       70.37       63.65      1.67 o 
  -4   5   7      217.70      207.80      2.96 o 
  -3   5   7      976.11      914.35     21.35 o 
  -2   5   7        5.64        9.12      0.94 o 
  -1   5   7     2263.77     2295.41     67.69 o 
   0   5   7     1387.81     1418.24     18.81 o 
   1   5   7     4063.59     4145.35     48.65 o 
   2   5   7      166.94      172.81      1.80 o 
   3   5   7      318.83      306.42      5.23 o 
   4   5   7       28.27       31.95      1.41 o 
   5   5   7       57.89       60.55      1.77 o 
   6   5   7        2.20        2.73      1.41 o 
  -6   6   7      184.72      195.14      3.00 o 
  -5   6   7      541.39      585.40      8.69 o 
  -4   6   7      776.05      808.12      9.06 o 
  -3   6   7      347.61      336.29      7.61 o 
  -2   6   7       11.97       19.99      1.11 o 
  -1   6   7       78.12       97.09      1.54 o 
   0   6   7     2283.08     2154.79     41.78 o 
   1   6   7       64.80       77.61      1.40 o 
   2   6   7     1533.99     1496.84     26.25 o 
   3   6   7      198.50      203.69      3.27 o 
   4   6   7      258.90      240.01      7.73 o 
   5   6   7        2.48        5.90      1.48 o 
   6   6   7      104.28       90.84      3.20 o 
  -6   7   7      110.46      102.94      1.54 o 
  -5   7   7       20.21       27.67      1.37 o 
  -4   7   7       71.00       69.15      1.22 o 
  -3   7   7       87.76       96.20      1.73 o 
  -2   7   7       26.00       25.63      1.75 o 
  -1   7   7      676.92      680.84      5.91 o 
   0   7   7       61.74       77.21      3.62 o 
   1   7   7     4934.31     4992.40     53.76 o 
   2   7   7      726.43      739.06     10.22 o 
   3   7   7      156.11      140.23      2.84 o 
   4   7   7        8.22        9.84      1.38 o 
   5   7   7       22.70       25.53      1.57 o 
   6   7   7        0.08        0.77      1.51 o 
  -6   8   7       96.68       98.93      2.76 o 
  -5   8   7      292.73      329.95      4.12 o 
  -4   8   7      618.53      658.74     10.79 o 
  -3   8   7        9.52       12.74      1.02 o 
  -2   8   7       50.88       50.69      1.15 o 
  -1   8   7      790.30      815.00     13.93 o 
   0   8   7       69.63       68.41      1.28 o 
   1   8   7      860.01      881.71      9.11 o 
   2   8   7      357.12      353.16      8.37 o 
   3   8   7       85.21       92.28      1.94 o 
   4   8   7       76.79       65.42      1.48 o 
   5   8   7      331.89      337.97     10.12 o 
   6   8   7        1.08        2.81      1.26 o 
  -6   9   7       26.60       19.33      1.11 o 
  -5   9   7      248.62      246.32      3.70 o 
  -4   9   7        0.48        2.25      0.96 o 
  -3   9   7     1004.85      980.06     11.17 o 
  -2   9   7        2.15        5.26      1.00 o 
  -1   9   7       40.66       36.75      1.17 o 
   0   9   7      190.38      206.70      2.28 o 
   1   9   7     1142.54     1171.62     15.91 o 
   2   9   7        3.37        2.29      0.90 o 
   3   9   7      463.50      459.53      6.04 o 
   4   9   7       90.37      102.78      3.52 o 
   5   9   7      268.21      283.71      6.22 o 
   6   9   7        4.36        4.44      1.52 o 
  -6  10   7      205.73      211.85      1.73 o 
  -5  10   7     1196.21     1212.69     15.53 o 
  -4  10   7      771.77      846.83     11.24 o 
  -3  10   7        2.71        4.86      0.91 o 
  -2  10   7        2.17        6.72      0.95 o 
  -1  10   7       26.72       24.78      1.06 o 
   0  10   7     4122.97     4193.20     40.70 o 
   1  10   7        6.59        7.03      0.87 o 
   2  10   7     2483.88     2423.58     34.14 o 
   3  10   7      646.51      672.08     10.02 o 
   4  10   7      691.59      683.02     10.16 o 
   5  10   7       17.68       15.12      1.23 o 
  -6  11   7      174.50      184.43      3.98 o 
  -5  11   7       22.43       34.45      1.06 o 
  -4  11   7       92.10      104.11      2.40 o 
  -3  11   7        0.02        1.71      0.99 o 
  -2  11   7      101.24       97.55      3.21 o 
  -1  11   7       21.29       31.63      1.01 o 
   0  11   7       62.86       80.47      1.35 o 
   1  11   7     1665.77     1590.47     29.35 o 
   2  11   7       62.54       65.32      1.42 o 
   3  11   7      253.21      265.88      4.64 o 
   4  11   7       10.66       16.38      1.35 o 
   5  11   7       18.26       18.88      1.53 o 
  -5  12   7      118.34      125.57      1.48 o 
  -4  12   7        8.11        7.75      0.99 o 
  -3  12   7       65.25       72.40      1.32 o 
  -2  12   7        0.42        2.92      0.99 o 
  -1  12   7      150.81      134.57      2.15 o 
   0  12   7       93.68       92.42      1.71 o 
   1  12   7       44.69       42.58      1.05 o 
   2  12   7      299.93      302.73      4.30 o 
   3  12   7      142.99      150.92      2.64 o 
   4  12   7      210.19      220.48      8.14 o 
   5  12   7       18.11       18.73      2.03 o 
  -5  13   7      126.05      134.22      3.17 o 
  -4  13   7        1.00        1.54      1.01 o 
  -3  13   7      104.78      108.42      1.91 o 
  -2  13   7      344.19      316.14      5.21 o 
  -1  13   7      257.11      224.12      2.43 o 
   0  13   7      277.41      293.83      3.48 o 
   1  13   7      115.45      110.07      1.25 o 
   2  13   7      356.32      357.21      5.39 o 
   3  13   7        9.63        7.82      1.26 o 
   4  13   7       58.83       58.64      2.64 o 
   5  13   7      117.74      116.31      1.96 o 
  -5  14   7       94.66      107.15      2.12 o 
  -4  14   7      180.33      199.48      3.51 o 
  -3  14   7       39.07       33.13      1.04 o 
  -2  14   7        0.98        0.21      1.11 o 
  -1  14   7       42.81       43.37      1.11 o 
   0  14   7      158.88      164.14      2.52 o 
   1  14   7      238.07      227.74      5.87 o 
   2  14   7     1109.63     1084.67     15.71 o 
   3  14   7      198.08      213.05      5.51 o 
   4  14   7       12.75       16.71      1.55 o 
  -4  15   7      313.03      304.30      8.80 o 
  -3  15   7      200.13      192.19      3.75 o 
  -2  15   7        4.92        4.04      1.00 o 
  -1  15   7      132.66      110.29      2.38 o 
   0  15   7       69.67       57.78      1.18 o 
   1  15   7      586.38      562.09      6.65 o 
   2  15   7        7.31        7.57      0.99 o 
   3  15   7       16.61       21.73      1.25 o 
   4  15   7       29.17       35.73      1.43 o 
  -4  16   7       32.55       23.48      1.14 o 
  -3  16   7       58.16       58.35      1.46 o 
  -2  16   7        7.54        8.54      0.99 o 
  -1  16   7       92.79       82.00      2.10 o 
   0  16   7      239.94      241.46      6.06 o 
   1  16   7        4.69        4.07      0.88 o 
   2  16   7      905.15      925.92     16.08 o 
   3  16   7      100.14      100.19      2.56 o 
  -3  17   7      203.99      200.19      6.76 o 
  -2  17   7       17.31       22.12      1.07 o 
  -1  17   7        8.07        5.73      1.17 o 
   0  17   7      169.37      179.84      1.63 o 
   1  17   7       10.45       10.43      1.04 o 
   2  17   7        3.58        3.12      1.15 o 
   3  17   7        3.17        3.17      1.27 o 
  -3  18   7       19.05       22.10      1.26 o 
  -2  18   7      297.35      277.08      5.63 o 
  -1  18   7      148.56      153.93      2.32 o 
   0  18   7      270.88      277.36      4.31 o 
   1  18   7       20.28       20.53      1.08 o 
   2  18   7      219.50      217.84      4.51 o 
  -2  19   7       84.15       78.81      1.91 o 
  -1  19   7       94.39       97.66      1.69 o 
   0  19   7       39.97       37.69      1.18 o 
   1  19   7      507.20      487.87      9.12 o 
  -7   0   8      152.69      158.70      2.61 o 
  -6   0   8      153.27      134.27      5.03 o 
  -5   0   8      629.08      677.58      8.27 o 
  -4   0   8      251.66      250.68      4.57 o 
  -3   0   8      108.85      112.54      3.34 o 
  -2   0   8     1339.68     1376.56     41.83 o 
  -1   0   8      419.80      303.86     13.10 o 
   0   0   8     1101.34     1079.53      7.45 o 
   1   0   8      300.96      298.33      5.41 o 
   2   0   8        3.93        7.57      2.37 o 
   3   0   8       34.62       31.65      2.25 o 
   4   0   8      998.75      912.93      9.16 o 
   5   0   8       29.99       27.98      3.06 o 
   6   0   8      379.92      357.01      4.69 o 
  -7   1   8       89.76       91.53      1.70 o 
  -6   1   8       95.08      100.79      1.73 o 
  -5   1   8      186.73      193.88      2.18 o 
  -4   1   8        2.78        4.88      1.09 o 
  -3   1   8        0.01        0.79      0.86 o 
  -2   1   8      165.13      155.45      6.83 o 
  -1   1   8        3.43        0.92      1.06 o 
   0   1   8     5654.88     5792.91    144.81 o 
   1   1   8      105.83       94.93      1.83 o 
   2   1   8      672.92      662.60      8.98 o 
   3   1   8       48.57       54.46      2.02 o 
   4   1   8      271.43      266.64      5.15 o 
   5   1   8      557.29      515.30     12.36 o 
   6   1   8        4.84        7.55      1.81 o 
  -7   2   8        5.17       10.18      1.19 o 
  -6   2   8       17.88       17.91      1.12 o 
  -5   2   8        1.41        3.92      1.07 o 
  -4   2   8      106.69       92.81      1.25 o 
  -3   2   8      118.74      122.29      3.20 o 
  -2   2   8       95.18      120.07      5.07 o 
  -1   2   8        1.11        0.91      0.86 o 
   0   2   8      290.49      243.91      3.52 o 
   1   2   8     1975.02     2098.98     58.86 o 
   2   2   8      151.67      157.49      5.78 o 
   3   2   8       54.64       55.11      1.82 o 
   4   2   8        4.73        6.82      1.28 o 
   5   2   8        1.36        2.85      1.46 o 
   6   2   8      113.11      115.35      4.25 o 
  -7   3   8       62.31       71.11      1.32 o 
  -6   3   8      171.14      189.52      4.04 o 
  -5   3   8       85.82       82.80      1.97 o 
  -4   3   8      893.36      930.21      6.01 o 
  -3   3   8      168.46      167.28      1.60 o 
  -2   3   8      233.45      237.66      4.18 o 
  -1   3   8      267.13      273.65      2.93 o 
   0   3   8      780.59      799.08     32.21 o 
   1   3   8      145.07      144.80      2.24 o 
   2   3   8       37.34       34.79      1.45 o 
   3   3   8      103.71      100.00      1.93 o 
   4   3   8       16.96       16.86      1.23 o 
   5   3   8     1324.26     1300.30     26.24 o 
   6   3   8      111.43       98.92      2.91 o 
  -6   4   8      122.51      133.73      1.52 o 
  -5   4   8      459.88      469.75      5.74 o 
  -4   4   8        2.69        2.23      0.99 o 
  -3   4   8       29.74       42.28      1.27 o 
  -2   4   8       18.55       17.62      0.97 o 
  -1   4   8     4962.30     5166.58     89.05 o 
   0   4   8      843.44      816.80     22.23 o 
   1   4   8     2621.89     2524.60     75.75 o 
   2   4   8      573.32      575.25      3.76 o 
   3   4   8        1.56        3.63      1.24 o 
   4   4   8      541.06      528.29     11.09 o 
   5   4   8      187.14      178.68      3.38 o 
   6   4   8      541.63      525.61      4.59 o 
  -6   5   8      291.85      288.98      3.13 o 
  -5   5   8       10.28       22.44      4.46 o 
  -4   5   8      158.65      144.30      2.67 o 
  -3   5   8        1.07        1.51      0.86 o 
  -2   5   8      177.91      173.79      1.92 o 
  -1   5   8       51.43       68.48      1.40 o 
   0   5   8     7182.45     7077.78    208.04 o 
   1   5   8      521.78      536.08     13.65 o 
   2   5   8        2.08        2.99      1.14 o 
   3   5   8      162.67      149.63      1.79 o 
   4   5   8       43.64       41.74      1.40 o 
   5   5   8        0.20        1.96      1.50 o 
   6   5   8      139.56      122.27      2.35 o 
  -6   6   8        2.63        6.78      1.14 o 
  -5   6   8      101.25      110.69      1.85 o 
  -4   6   8      114.39      125.81      2.22 o 
  -3   6   8      218.68      244.18      6.41 o 
  -2   6   8       21.70       20.64      1.09 o 
  -1   6   8       19.73       13.76      2.78 o 
   0   6   8       90.11       81.13      2.49 o 
   1   6   8      163.38      160.63      1.93 o 
   2   6   8      151.03      157.87      2.76 o 
   3   6   8      654.09      613.11      6.31 o 
   4   6   8       10.69       10.33      1.42 o 
   5   6   8        5.23        6.31      1.52 o 
   6   6   8        0.78        2.89      1.56 o 
  -6   7   8      160.88      158.62      1.81 o 
  -5   7   8      205.05      195.84      3.31 o 
  -4   7   8      342.10      335.44      3.81 o 
  -3   7   8        6.54        7.94      1.04 o 
  -2   7   8      197.49      206.96      2.60 o 
  -1   7   8       57.98       53.35      1.43 o 
   0   7   8     1033.66     1037.57     18.60 o 
   1   7   8     2339.59     2420.85     45.60 o 
   2   7   8       60.96       65.32      1.82 o 
   3   7   8       46.20       55.56      1.33 o 
   4   7   8        0.10       -0.02      1.23 o 
   5   7   8      162.18      157.33      2.88 o 
   6   7   8      250.44      242.33      6.19 o 
  -6   8   8      275.99      264.43      6.56 o 
  -5   8   8     1098.39     1106.28     19.09 o 
  -4   8   8      222.22      210.51      1.67 o 
  -3   8   8        4.13        2.50      0.93 o 
  -2   8   8        8.89       10.35      1.43 o 
  -1   8   8     1839.88     1774.06     21.69 o 
   0   8   8       13.56        9.73      1.03 o 
   1   8   8      108.54      106.37      1.30 o 
   2   8   8      111.00      110.27      1.94 o 
   3   8   8      156.35      149.10      4.00 o 
   4   8   8     1057.69     1030.12     15.39 o 
   5   8   8       16.31       18.70      1.61 o 
  -6   9   8      328.59      347.63      3.42 o 
  -5   9   8        6.31        6.28      1.01 o 
  -4   9   8       85.33       81.30      2.08 o 
  -3   9   8       48.65       59.83      2.30 o 
  -2   9   8     2361.01     2342.02     32.61 o 
  -1   9   8     1054.93     1056.86     17.17 o 
   0   9   8     4587.16     4552.90     43.40 o 
   1   9   8     2096.99     2041.39     31.72 o 
   2   9   8      272.76      274.91      3.95 o 
   3   9   8      113.50      115.53      4.14 o 
   4   9   8       79.10       80.30      2.11 o 
   5   9   8       72.21       72.19      1.75 o 
  -6  10   8      488.66      501.89      7.61 o 
  -5  10   8       29.65       34.80      1.24 o 
  -4  10   8       11.83       12.73      1.04 o 
  -3  10   8        2.87        5.09      0.94 o 
  -2  10   8       17.59       14.67      1.13 o 
  -1  10   8      269.80      279.49      5.60 o 
   0  10   8      241.00      226.12      4.76 o 
   1  10   8      108.69      101.44      2.13 o 
   2  10   8      194.27      180.23      3.64 o 
   3  10   8      104.44       94.73      1.73 o 
   4  10   8      210.29      196.19      5.47 o 
   5  10   8        1.11        2.18      1.19 o 
  -5  11   8      172.62      174.98      1.78 o 
  -4  11   8      194.94      185.54      2.87 o 
  -3  11   8       27.99       28.12      1.04 o 
  -2  11   8       16.97       14.68      1.30 o 
  -1  11   8      113.48      106.86      1.99 o 
   0  11   8      111.55      130.74      2.13 o 
   1  11   8      754.15      819.45      7.25 o 
   2  11   8      408.93      398.99      9.13 o 
   3  11   8       69.85       67.70      1.85 o 
   4  11   8       64.78       60.85      1.91 o 
   5  11   8      370.09      353.75      3.58 o 
  -5  12   8      350.29      371.00      6.42 o 
  -4  12   8      141.28      136.36      3.45 o 
  -3  12   8      177.52      186.14      3.57 o 
  -2  12   8       26.94       35.49      1.08 o 
  -1  12   8     1744.96     1674.77     33.12 o 
   0  12   8       48.90       48.54      1.67 o 
   1  12   8     2506.56     2502.36     42.08 o 
   2  12   8     2218.95     2218.53     47.99 o 
   3  12   8      123.29      128.99      2.08 o 
   4  12   8      156.55      143.73      4.75 o 
   5  12   8       56.67       64.55      3.37 o 
  -5  13   8      147.88      154.27      1.45 o 
  -4  13   8       59.13       58.55      1.10 o 
  -3  13   8      231.76      232.41      4.62 o 
  -2  13   8       16.12       11.23      0.97 o 
  -1  13   8       31.25       59.98      7.29 o 
   0  13   8       98.87       93.20      1.61 o 
   1  13   8      142.34      147.72      1.64 o 
   2  13   8        5.13        3.62      1.12 o 
   3  13   8       21.34       17.83      1.22 o 
   4  13   8        7.02        4.23      1.53 o 
  -5  14   8       36.15       33.37      3.25 o 
  -4  14   8       11.55       13.96      0.96 o 
  -3  14   8       34.62       39.36      1.05 o 
  -2  14   8       27.70       31.85      1.17 o 
  -1  14   8     1262.97     1257.71     25.43 o 
   0  14   8        0.04        1.53      0.84 o 
   1  14   8       30.82       29.49      1.09 o 
   2  14   8        4.93        6.71      1.00 o 
   3  14   8       10.74       14.84      1.18 o 
   4  14   8        4.11        4.03      1.35 o 
  -4  15   8       91.73       80.94      1.28 o 
  -3  15   8        8.13       12.88      1.06 o 
  -2  15   8       21.80       16.18      1.04 o 
  -1  15   8      214.60      205.92      4.76 o 
   0  15   8       16.50       18.72      1.33 o 
   1  15   8        0.73        1.39      0.96 o 
   2  15   8       47.06       47.75      1.81 o 
   3  15   8       53.08       51.90      1.50 o 
   4  15   8       21.23       21.02      1.51 o 
  -4  16   8        0.77        3.73      1.18 o 
  -3  16   8        1.21        0.89      1.11 o 
  -2  16   8       38.86       41.34      1.71 o 
  -1  16   8      190.50      188.72      3.79 o 
   0  16   8      275.97      306.13      3.95 o 
   1  16   8        2.55        2.86      0.92 o 
   2  16   8      306.36      303.67      4.34 o 
   3  16   8      220.95      228.58      4.81 o 
  -3  17   8       43.84       49.03      1.26 o 
  -2  17   8      331.31      358.64      3.46 o 
  -1  17   8       12.46        9.94      1.08 o 
   0  17   8      945.81      928.26      8.75 o 
   1  17   8       61.23       62.76      1.25 o 
   2  17   8       13.32        8.66      1.03 o 
   3  17   8        0.09        1.83      1.36 o 
  -2  18   8      129.83      138.93      2.71 o 
  -1  18   8      132.16      127.77      2.08 o 
   0  18   8        3.02        3.12      1.13 o 
   1  18   8        3.37        3.64      1.17 o 
   2  18   8       25.58       27.48      1.28 o 
  -1  19   8       33.15       36.37      1.78 o 
   0  19   8      219.89      191.75     13.59 o 
   1  19   8       11.72       11.46      1.24 o 
  -6   1   9        5.60        6.11      1.03 o 
  -5   1   9       68.55       68.83      2.00 o 
  -4   1   9        1.08        0.70      0.95 o 
  -3   1   9      253.05      264.63      3.91 o 
  -2   1   9       61.69       69.42      1.24 o 
  -1   1   9        4.83        7.79      1.32 o 
   0   1   9      128.39      121.85      3.92 o 
   1   1   9       61.75       58.78      1.39 o 
   2   1   9       29.80       44.55      1.49 o 
   3   1   9        0.35        0.57      1.76 o 
   4   1   9        5.88        9.08      1.84 o 
   5   1   9      160.82      159.20      3.44 o 
   6   1   9        4.50        3.09      2.43 o 
  -6   2   9        4.74        8.53      0.98 o 
  -5   2   9      366.49      364.99      3.92 o 
  -4   2   9     1467.64     1467.34     43.41 o 
  -3   2   9      799.41      822.56     13.52 o 
  -2   2   9      113.39      102.11      3.28 o 
  -1   2   9      535.99      481.34      6.31 o 
   0   2   9       41.53       48.83      2.21 o 
   1   2   9       38.37       33.66      1.48 o 
   2   2   9      414.28      402.27     12.44 o 
   3   2   9     2007.81     2043.11     32.89 o 
   4   2   9      624.31      601.92     10.00 o 
   5   2   9      615.20      623.89     18.00 o 
   6   2   9      700.82      666.91     18.43 o 
  -6   3   9       10.93        6.62      1.12 o 
  -5   3   9      208.87      206.09      2.26 o 
  -4   3   9        8.03       11.23      1.31 o 
  -3   3   9      736.12      725.58     18.27 o 
  -2   3   9      148.73      192.59      3.34 o 
  -1   3   9     4285.73     4381.81     46.25 o 
   0   3   9     2120.38     2183.09     31.11 o 
   1   3   9      232.24      248.70      2.89 o 
   2   3   9      200.42      210.06      5.33 o 
   3   3   9      107.38      113.44      2.39 o 
   4   3   9      426.23      428.90      5.14 o 
   5   3   9      276.51      269.14      3.04 o 
   6   3   9      190.61      191.75      2.97 o 
  -6   4   9        0.18        0.02      1.15 o 
  -5   4   9        1.23        0.32      1.07 o 
  -4   4   9      351.51      334.11      4.89 o 
  -3   4   9      219.14      239.77      5.73 o 
  -2   4   9      799.91      810.78      9.26 o 
  -1   4   9       52.12       50.99      1.28 o 
   0   4   9     1318.38     1230.44     37.62 o 
   1   4   9        3.84        6.86      2.21 o 
   2   4   9       81.52       88.96      1.58 o 
   3   4   9      172.92      174.78      2.40 o 
   4   4   9        2.16        2.59      1.21 o 
   5   4   9      103.30      101.23      1.87 o 
   6   4   9        1.52        3.61      1.47 o 
  -6   5   9        0.02        2.03      1.08 o 
  -5   5   9       10.87       12.41      1.08 o 
  -4   5   9      578.48      583.01      4.43 o 
  -3   5   9     1364.27     1371.40     35.24 o 
  -2   5   9        3.39        5.90      0.96 o 
  -1   5   9      835.40      890.40     20.50 o 
   0   5   9     3328.98     3435.35    115.98 o 
   1   5   9      233.80      258.65      5.66 o 
   2   5   9      374.28      382.75      3.00 o 
   3   5   9       24.46       26.01      1.20 o 
   4   5   9      538.92      545.62      7.59 o 
   5   5   9      309.93      307.09      5.08 o 
   6   5   9       71.95       73.77      2.19 o 
  -6   6   9       33.76       42.32      1.33 o 
  -5   6   9      137.85      142.61      4.88 o 
  -4   6   9      209.40      217.31      4.17 o 
  -3   6   9      112.79      108.28      1.38 o 
  -2   6   9     1863.54     1917.10     19.61 o 
  -1   6   9     1156.81     1093.39     16.56 o 
   0   6   9      309.42      312.74      8.58 o 
   1   6   9       25.63       21.42      1.20 o 
   2   6   9        8.64        7.39      1.40 o 
   3   6   9      343.97      343.55      7.92 o 
   4   6   9        5.11        6.65      1.24 o 
   5   6   9       67.05       72.89      2.88 o 
   6   6   9       86.99       92.81      3.12 o 
  -6   7   9      184.60      186.24      3.78 o 
  -5   7   9      234.35      227.99      3.26 o 
  -4   7   9      218.09      222.33      4.05 o 
  -3   7   9      571.57      572.74     13.92 o 
  -2   7   9      305.01      318.41      5.25 o 
  -1   7   9      354.38      337.23      6.04 o 
   0   7   9      452.14      437.50      3.35 o 
   1   7   9       72.89       62.70      2.54 o 
   2   7   9     1228.43     1242.59     24.50 o 
   3   7   9      935.12      965.00     17.23 o 
   4   7   9       85.18       80.63      1.81 o 
   5   7   9      157.93      164.45      2.13 o 
  -6   8   9        5.94        7.82      1.17 o 
  -5   8   9        0.51        1.79      1.08 o 
  -4   8   9       37.91       37.21      1.25 o 
  -3   8   9       67.63       72.65      1.47 o 
  -2   8   9      635.39      616.26      8.51 o 
  -1   8   9       21.38       21.74      1.00 o 
   0   8   9        1.17        3.22      1.07 o 
   1   8   9      208.71      196.81      5.86 o 
   2   8   9       56.89       47.90      1.82 o 
   3   8   9      122.70      116.35      1.74 o 
   4   8   9        0.13        0.88      1.26 o 
   5   8   9      131.16      121.34      3.39 o 
  -6   9   9       44.20       43.26      1.42 o 
  -5   9   9       90.88       93.37      1.83 o 
  -4   9   9      154.04      152.88      3.67 o 
  -3   9   9      108.65      117.35      2.13 o 
  -2   9   9        5.00        7.55      1.05 o 
  -1   9   9      263.68      245.80      2.14 o 
   0   9   9     1217.80     1288.33     25.46 o 
   1   9   9      670.02      639.24     17.95 o 
   2   9   9      188.92      180.83      2.71 o 
   3   9   9       14.73       12.06      1.32 o 
   4   9   9        9.69       10.17      1.38 o 
   5   9   9       30.48       32.40      1.58 o 
  -5  10   9      106.85      109.62      1.44 o 
  -4  10   9       77.92       87.88      2.13 o 
  -3  10   9      434.67      405.17     10.70 o 
  -2  10   9     1760.56     1706.06     24.96 o 
  -1  10   9      140.87      131.71      3.29 o 
   0  10   9      119.90      118.73      4.95 o 
   1  10   9      149.41      136.19     10.85 o 
   2  10   9       38.45       41.10      1.22 o 
   3  10   9      264.97      261.40      5.81 o 
   4  10   9        0.58        1.36      1.29 o 
   5  10   9        6.62        5.01      1.37 o 
  -5  11   9        4.18        3.89      0.90 o 
  -4  11   9      172.69      164.42      2.11 o 
  -3  11   9     1512.97     1549.31     15.09 o 
  -2  11   9      873.99      942.63     15.60 o 
  -1  11   9      184.25      167.11      1.95 o 
   0  11   9      876.40      893.92      7.97 o 
   1  11   9       82.41       77.15      1.34 o 
   2  11   9      730.52      699.21     12.76 o 
   3  11   9        1.35        2.74      1.18 o 
   4  11   9      680.11      660.15      8.86 o 
   5  11   9      566.43      563.84     10.86 o 
  -5  12   9       66.97       61.30      1.35 o 
  -4  12   9       16.22       20.50      1.01 o 
  -3  12   9       88.37       86.13      1.88 o 
  -2  12   9      341.74      352.36      3.57 o 
  -1  12   9      237.09      255.32      2.10 o 
   0  12   9        9.11       20.32      4.72 o 
   1  12   9      106.01       96.59      1.58 o 
   2  12   9       32.94       30.21      1.13 o 
   3  12   9      255.30      252.77      8.93 o 
   4  12   9        1.19        1.67      1.41 o 
  -5  13   9       30.62       31.40      1.19 o 
  -4  13   9      114.43      110.11      2.04 o 
  -3  13   9       25.97       18.20      1.03 o 
  -2  13   9      130.43      107.00      2.09 o 
  -1  13   9       16.32       16.50      1.04 o 
   0  13   9       18.65       14.06      1.13 o 
   1  13   9       29.78       31.55      1.19 o 
   2  13   9       14.14       14.71      1.11 o 
   3  13   9       95.15       92.30      3.70 o 
   4  13   9      285.69      241.89      4.61 o 
  -4  14   9       98.30       93.41      1.79 o 
  -3  14   9      180.14      180.72      5.44 o 
  -2  14   9       87.13       90.34      2.81 o 
  -1  14   9      565.65      558.57     11.33 o 
   0  14   9       22.37       22.15      1.13 o 
   1  14   9      727.87      725.96      5.96 o 
   2  14   9      163.54      176.12      2.43 o 
   3  14   9      251.16      243.63      6.35 o 
   4  14   9       21.24       17.61      1.59 o 
  -4  15   9       23.35       25.40      1.16 o 
  -3  15   9      312.49      322.74      6.00 o 
  -2  15   9       18.90       23.72      1.13 o 
  -1  15   9       77.17       79.01      1.37 o 
   0  15   9      133.52      127.80      2.92 o 
   1  15   9        7.30        7.73      1.01 o 
   2  15   9      228.69      207.37      3.99 o 
   3  15   9       33.23       33.22      1.45 o 
  -3  16   9      249.56      255.57      3.63 o 
  -2  16   9      276.60      259.98      3.91 o 
  -1  16   9       15.14       16.02      1.27 o 
   0  16   9       35.33       33.14      1.24 o 
   1  16   9        3.37        4.08      1.02 o 
   2  16   9       23.22       20.80      1.16 o 
   3  16   9      146.48      140.27      1.89 o 
  -3  17   9        0.05        0.71      1.08 o 
  -2  17   9      170.22      176.70      3.93 o 
  -1  17   9      166.95      173.59      4.55 o 
   0  17   9       10.18        8.34      1.32 o 
   1  17   9      102.92      107.70      2.48 o 
   2  17   9        7.43        8.30      0.98 o 
  -2  18   9       19.09       26.65      1.35 o 
  -1  18   9      585.54      626.26     14.13 o 
   0  18   9       48.56       53.79      2.08 o 
   1  18   9        0.29        2.17      1.17 o 
  -6   0  10       35.12       39.43      1.77 o 
  -5   0  10      271.88      264.11     10.56 o 
  -4   0  10      994.47     1095.24     20.87 o 
  -3   0  10       55.01       48.57      2.67 o 
  -2   0  10        8.67       12.22      2.01 o 
  -1   0  10      883.43      808.66     23.77 o 
   0   0  10     1288.71     1308.30     28.13 o 
   1   0  10        2.73        1.74      1.10 o 
   2   0  10      674.89      732.41     12.93 o 
   3   0  10     2597.10     2613.99     58.46 o 
   4   0  10      162.84      189.13      5.11 o 
   5   0  10      435.88      444.46      7.18 o 
   6   0  10      214.25      189.89      5.50 o 
  -6   1  10       92.96       89.22      3.03 o 
  -5   1  10      242.50      255.42      6.39 o 
  -4   1  10      235.64      225.01      5.04 o 
  -3   1  10      576.01      561.85      6.15 o 
  -2   1  10      308.04      311.30      7.94 o 
  -1   1  10      182.87      178.70      2.08 o 
   0   1  10      508.96      494.32     12.36 o 
   1   1  10       60.09       61.52      1.42 o 
   2   1  10      468.50      530.82     10.72 o 
   3   1  10      347.81      405.61      5.47 o 
   4   1  10       65.40       74.23      2.25 o 
   5   1  10        4.83        3.48      2.29 o 
   6   1  10        3.24        4.09      2.43 o 
  -6   2  10        8.51        8.37      1.10 o 
  -5   2  10        7.09        9.97      1.10 o 
  -4   2  10      151.05      153.65      2.28 o 
  -3   2  10      339.03      326.65     12.63 o 
  -2   2  10       14.44       11.32      0.91 o 
  -1   2  10       96.69       94.12      2.87 o 
   0   2  10      195.42      210.90      5.20 o 
   1   2  10      304.40      305.80      5.45 o 
   2   2  10      244.55      244.47      9.53 o 
   3   2  10      371.95      379.32     11.98 o 
   4   2  10      200.40      188.50      2.98 o 
   5   2  10      108.42       97.80      3.29 o 
   6   2  10      110.40      101.46      3.19 o 
  -6   3  10        0.44        0.09      1.02 o 
  -5   3  10        0.03        0.49      1.16 o 
  -4   3  10      790.18      839.78     16.62 o 
  -3   3  10      697.64      683.26      7.78 o 
  -2   3  10      271.17      262.04      3.59 o 
  -1   3  10       31.56       33.18      1.21 o 
   0   3  10      156.86      160.00      2.33 o 
   1   3  10      158.99      139.61      3.23 o 
   2   3  10       10.00       17.78      1.33 o 
   3   3  10      153.46      168.54      2.24 o 
   4   3  10      555.31      597.31     21.89 o 
   5   3  10        8.07       10.78      1.98 o 
   6   3  10        5.54        5.40      2.54 o 
  -6   4  10       71.89       65.47      1.42 o 
  -5   4  10      787.65      790.26     17.73 o 
  -4   4  10      521.87      547.52      9.74 o 
  -3   4  10     1028.56     1029.08     40.88 o 
  -2   4  10     2363.56     2349.93     50.04 o 
  -1   4  10      806.14      805.08     20.60 o 
   0   4  10     2167.78     2236.15     69.32 o 
   1   4  10      964.34      973.01     31.10 o 
   2   4  10     2806.00     2923.89     36.44 o 
   3   4  10     1194.81     1176.89     27.43 o 
   4   4  10      248.11      258.83      3.75 o 
   5   4  10      148.77      165.47      3.16 o 
  -6   5  10      104.15       94.10      1.88 o 
  -5   5  10      197.82      184.85      4.24 o 
  -4   5  10       66.14       71.45      1.27 o 
  -3   5  10        1.32        2.01      1.39 o 
  -2   5  10      725.67      670.75     22.40 o 
  -1   5  10       25.93       27.95      1.07 o 
   0   5  10       38.77       36.52      1.37 o 
   1   5  10     1506.97     1584.02     27.57 o 
   2   5  10     3603.99     3639.52     37.74 o 
   3   5  10      175.70      164.30      2.82 o 
   4   5  10      331.52      354.20      5.43 o 
   5   5  10       74.45       66.22      2.12 o 
  -6   6  10      145.82      130.61      3.63 o 
  -5   6  10       50.78       48.11      1.88 o 
  -4   6  10        5.80        6.93      1.26 o 
  -3   6  10       36.70       43.09      1.36 o 
  -2   6  10        0.69        5.53      0.88 o 
  -1   6  10        2.55        2.40      0.89 o 
   0   6  10       36.92       36.67      1.33 o 
   1   6  10      155.08      149.83      1.84 o 
   2   6  10      300.48      299.19      2.57 o 
   3   6  10       88.42       89.61      2.04 o 
   4   6  10      907.64      927.82     21.17 o 
   5   6  10       11.11       14.10      1.45 o 
  -6   7  10       21.87       17.84      1.18 o 
  -5   7  10      269.76      265.57      2.19 o 
  -4   7  10        5.22        6.39      1.11 o 
  -3   7  10      639.32      655.27     12.17 o 
  -2   7  10        4.83        2.29      1.04 o 
  -1   7  10      141.01      152.41      4.22 o 
   0   7  10      504.64      503.89     11.24 o 
   1   7  10     1796.22     1792.05     22.81 o 
   2   7  10       29.52       26.39      1.39 o 
   3   7  10       13.82       15.33      1.13 o 
   4   7  10      110.91      115.94      1.96 o 
   5   7  10       19.99       19.45      1.66 o 
  -6   8  10        4.18        3.44      1.10 o 
  -5   8  10       29.86       34.00      1.36 o 
  -4   8  10        0.31        0.96      1.06 o 
  -3   8  10      314.15      296.43      4.82 o 
  -2   8  10      553.64      517.68      7.48 o 
  -1   8  10        5.13        7.12      1.05 o 
   0   8  10      766.63      788.53     12.89 o 
   1   8  10      239.92      259.05      2.25 o 
   2   8  10       51.71       57.50      1.59 o 
   3   8  10       60.33       65.59      1.75 o 
   4   8  10        0.19        1.56      1.26 o 
   5   8  10       87.80       95.95      2.71 o 
  -5   9  10      183.55      178.68      4.14 o 
  -4   9  10      526.58      532.97      9.89 o 
  -3   9  10      606.64      642.37      3.34 o 
  -2   9  10       12.77        6.40      0.97 o 
  -1   9  10      762.10      791.00      8.91 o 
   0   9  10      316.35      319.26      5.65 o 
   1   9  10     2241.23     2331.35     25.42 o 
   2   9  10     1457.93     1511.15     16.51 o 
   3   9  10       93.86       99.90      3.06 o 
   4   9  10      464.91      486.58     13.09 o 
   5   9  10        0.17        1.20      1.34 o 
  -5  10  10      228.43      232.69      3.58 o 
  -4  10  10      136.80      133.24      2.69 o 
  -3  10  10       57.68       61.89      1.07 o 
  -2  10  10        0.22       -0.17      0.90 o 
  -1  10  10        1.67        1.52      0.98 o 
   0  10  10      169.54      169.22      3.21 o 
   1  10  10       95.64       95.79      2.27 o 
   2  10  10      194.67      207.63      2.34 o 
   3  10  10      328.71      328.20     14.06 o 
   4  10  10      164.56      169.82      3.87 o 
   5  10  10       50.36       52.80      2.18 o 
  -5  11  10       10.00       11.99      1.08 o 
  -4  11  10      146.34      135.95      2.64 o 
  -3  11  10       60.92       55.80      1.49 o 
  -2  11  10      145.27      145.01      2.18 o 
  -1  11  10        0.81        2.63      0.97 o 
   0  11  10       99.31       91.70      3.12 o 
   1  11  10      813.12      802.55     14.06 o 
   2  11  10        0.01       -0.17      1.28 o 
   3  11  10        6.42        9.14      1.26 o 
   4  11  10       46.60       45.51      2.32 o 
  -5  12  10      180.97      187.42      3.73 o 
  -4  12  10       90.97      105.72      2.27 o 
  -3  12  10       83.68       88.00      2.14 o 
  -2  12  10      654.17      658.17     11.79 o 
  -1  12  10        0.02        1.71      0.92 o 
   0  12  10       44.67       43.02      1.17 o 
   1  12  10        4.35        3.98      1.21 o 
   2  12  10      160.36      172.54      3.98 o 
   3  12  10       24.84       27.60      1.38 o 
   4  12  10       81.02       65.75      5.02 o 
  -4  13  10      399.38      381.38      3.18 o 
  -3  13  10      632.87      629.60      7.69 o 
  -2  13  10      104.37      106.34      2.75 o 
  -1  13  10      387.89      397.58      6.33 o 
   0  13  10       16.53       12.15      1.10 o 
   1  13  10      523.94      504.85     10.10 o 
   2  13  10       84.44       97.41      3.13 o 
   3  13  10      389.82      386.99      5.34 o 
   4  13  10      532.49      517.55     15.64 o 
  -4  14  10       34.96       30.87      1.39 o 
  -3  14  10       18.46       28.22      1.11 o 
  -2  14  10        0.19        3.17      1.12 o 
  -1  14  10       52.21       56.76      1.24 o 
   0  14  10       22.16       22.95      1.25 o 
   1  14  10        4.61        5.68      1.16 o 
   2  14  10       46.06       50.70      1.38 o 
   3  14  10      204.22      206.78      4.74 o 
  -3  15  10      192.07      177.16      2.90 o 
  -2  15  10       72.38       70.06      1.80 o 
  -1  15  10        3.72        9.63      1.06 o 
   0  15  10      340.60      341.96      5.89 o 
   1  15  10       77.44       78.66      1.81 o 
   2  15  10       45.58       42.93      1.41 o 
   3  15  10        3.95        5.55      1.23 o 
  -3  16  10       13.86       13.64      0.99 o 
  -2  16  10      385.61      374.27      8.21 o 
  -1  16  10        0.79        2.45      1.25 o 
   0  16  10       15.32       20.52      1.33 o 
   1  16  10        1.40        0.50      1.05 o 
   2  16  10      186.43      198.64      3.28 o 
  -2  17  10       24.40       22.48      1.23 o 
  -1  17  10      176.73      180.05      4.45 o 
   0  17  10        2.70        1.87      1.19 o 
   1  17  10       89.86       86.49      3.61 o 
  -1  18  10        7.18        9.96      1.23 o 
   0  18  10       24.40       22.62      1.28 o 
  -6   1  11      220.13      215.37      3.96 o 
  -5   1  11      104.63      101.70      2.28 o 
  -4   1  11      207.01      203.69      5.84 o 
  -3   1  11       27.83       32.05      1.18 o 
  -2   1  11      219.79      216.83      7.42 o 
  -1   1  11       34.61       39.24      1.29 o 
   0   1  11      182.46      196.90      5.68 o 
   1   1  11      842.55      842.54     21.61 o 
   2   1  11      273.44      307.68      6.67 o 
   3   1  11        0.88        2.41      1.55 o 
   4   1  11        2.03        4.21      2.43 o 
   5   1  11       21.14       22.43      2.53 o 
  -6   2  11      147.88      148.85      1.93 o 
  -5   2  11      360.27      393.07      3.16 o 
  -4   2  11       54.75       51.67      1.26 o 
  -3   2  11      349.71      345.06      9.24 o 
  -2   2  11       75.57       67.82      1.86 o 
  -1   2  11      350.62      361.29     10.37 o 
   0   2  11     2313.18     2111.35    105.82 o 
   1   2  11     1701.39     1687.03     26.35 o 
   2   2  11     1325.23     1333.51     17.24 o 
   3   2  11      788.67      774.80     16.32 o 
   4   2  11        5.79       10.39      1.73 o 
   5   2  11      289.09      273.74      6.93 o 
  -6   3  11       95.75      107.72      3.57 o 
  -5   3  11        0.62       -0.39      0.97 o 
  -4   3  11      161.80      153.97      3.90 o 
  -3   3  11        6.77        8.12      1.08 o 
  -2   3  11        0.01       -0.38      1.05 o 
  -1   3  11        0.83        2.45      1.01 o 
   0   3  11       61.16       66.30      2.36 o 
   1   3  11     2084.55     2031.85     52.63 o 
   2   3  11      237.38      251.23      2.26 o 
   3   3  11       20.77       12.40      1.60 o 
   4   3  11      189.70      194.42      4.15 o 
   5   3  11      162.97      152.76      4.94 o 
  -6   4  11       32.31       33.30      1.37 o 
  -5   4  11       16.64       18.20      1.12 o 
  -4   4  11       55.77       57.79      1.29 o 
  -3   4  11      413.89      403.17     12.58 o 
  -2   4  11        4.10        2.20      1.03 o 
  -1   4  11      327.01      341.26      4.84 o 
   0   4  11      464.71      435.95      8.46 o 
   1   4  11      483.66      502.37     10.71 o 
   2   4  11      232.66      214.35      2.82 o 
   3   4  11       39.02       32.84      1.63 o 
   4   4  11      134.38      136.68      2.50 o 
   5   4  11        1.69        2.31      1.94 o 
  -6   5  11      120.38      115.20      1.90 o 
  -5   5  11       15.20       19.87      1.19 o 
  -4   5  11      226.01      221.52      2.98 o 
  -3   5  11       61.44       61.04      1.27 o 
  -2   5  11       66.90       61.27      2.20 o 
  -1   5  11       10.58       14.76      0.91 o 
   0   5  11     2175.39     2180.84     70.37 o 
   1   5  11     3303.34     3179.29     93.27 o 
   2   5  11       16.47       28.71      7.11 o 
   3   5  11       19.10       26.15      1.40 o 
   4   5  11        3.65        0.13      1.74 o 
   5   5  11      374.37      390.47      5.78 o 
  -6   6  11       11.84        8.56      1.16 o 
  -5   6  11      295.25      282.59      5.70 o 
  -4   6  11       51.95       56.31      1.20 o 
  -3   6  11      490.90      497.33      8.48 o 
  -2   6  11      638.54      608.88     19.45 o 
  -1   6  11     1135.18     1202.07     15.42 o 
   0   6  11     1615.78     1573.60     21.61 o 
   1   6  11      234.89      263.26      5.73 o 
   2   6  11     1032.78     1103.30     21.04 o 
   3   6  11       13.70       19.24      1.68 o 
   4   6  11      161.80      143.47      4.45 o 
   5   6  11        8.53        9.29      2.63 o 
  -5   7  11       59.97       59.92      1.37 o 
  -4   7  11      736.43      762.83      6.41 o 
  -3   7  11        4.87        4.60      1.05 o 
  -2   7  11        7.31        7.40      1.07 o 
  -1   7  11       18.99       28.15      1.25 o 
   0   7  11      256.42      247.26      2.13 o 
   1   7  11     3172.77     2981.89     87.16 o 
   2   7  11       46.00       40.24      1.33 o 
   3   7  11      292.20      318.24      5.95 o 
   4   7  11      230.42      230.86      3.39 o 
   5   7  11        4.53        2.71      2.26 o 
  -5   8  11       10.46       11.38      1.09 o 
  -4   8  11       75.19       70.17      2.01 o 
  -3   8  11        7.02        7.62      1.14 o 
  -2   8  11       18.33       14.32      0.84 o 
  -1   8  11      154.04      153.10      1.66 o 
   0   8  11       14.75       12.27      1.04 o 
   1   8  11      275.39      273.80      2.99 o 
   2   8  11        0.91        4.68      1.60 o 
   3   8  11      109.35      106.69      2.10 o 
   4   8  11        0.82        2.37      1.71 o 
   5   8  11      117.35      131.49      3.53 o 
  -5   9  11       69.85       74.31      1.91 o 
  -4   9  11      122.00      112.73      2.76 o 
  -3   9  11       35.42       31.35      1.37 o 
  -2   9  11       93.45       94.11      1.94 o 
  -1   9  11        5.80        2.13      1.16 o 
   0   9  11      257.40      234.01      3.29 o 
   1   9  11      172.42      174.00      1.97 o 
   2   9  11       66.47       61.98      1.87 o 
   3   9  11       70.52       62.46      2.16 o 
   4   9  11       34.84       38.03      2.46 o 
  -5  10  11       35.12       45.11      1.40 o 
  -4  10  11        0.52        3.35      1.08 o 
  -3  10  11      360.56      354.82      6.26 o 
  -2  10  11       65.92       57.02      1.53 o 
  -1  10  11      370.75      413.36     10.05 o 
   0  10  11      442.00      434.19      3.53 o 
   1  10  11      111.00      119.73      2.81 o 
   2  10  11      857.98      885.64     15.79 o 
   3  10  11        1.58        1.40      1.48 o 
   4  10  11       11.08       15.38      1.70 o 
  -5  11  11      116.17      125.53      1.44 o 
  -4  11  11      979.08     1039.89     13.05 o 
  -3  11  11       96.12       88.35      1.95 o 
  -2  11  11       75.96       59.27      1.22 o 
  -1  11  11        7.35        6.42      1.12 o 
   0  11  11     1072.24     1080.96     24.68 o 
   1  11  11      996.76     1011.33      4.32 o 
   2  11  11      375.02      369.00      5.04 o 
   3  11  11      285.02      287.89      3.97 o 
   4  11  11       23.37       22.36      1.99 o 
  -4  12  11        1.82        1.72      1.01 o 
  -3  12  11       20.42       24.66      1.15 o 
  -2  12  11      127.17      139.09      2.06 o 
  -1  12  11       63.85       70.01      1.41 o 
   0  12  11      296.72      301.98      4.15 o 
   1  12  11      221.43      228.95      3.04 o 
   2  12  11        0.07        1.93      1.36 o 
   3  12  11       73.58       73.89      2.64 o 
   4  12  11       80.43       71.51      2.58 o 
  -4  13  11       32.33       32.88      1.03 o 
  -3  13  11      173.76      172.95      3.99 o 
  -2  13  11       38.40       46.87      1.27 o 
  -1  13  11        1.94        6.05      1.26 o 
   0  13  11        5.79       11.59      1.09 o 
   1  13  11        1.77        3.81      1.29 o 
   2  13  11       13.14       13.21      1.24 o 
   3  13  11       38.76       34.30      2.86 o 
  -3  14  11       74.03       72.77      1.33 o 
  -2  14  11        0.03        0.63      1.22 o 
  -1  14  11       77.44       77.14      1.41 o 
   0  14  11      371.05      362.83      7.75 o 
   1  14  11       33.93       29.49      1.32 o 
   2  14  11      165.66      166.50      2.66 o 
   3  14  11        3.46        8.09      1.54 o 
  -3  15  11       74.16       63.19      1.23 o 
  -2  15  11       44.58       45.02      1.31 o 
  -1  15  11        5.33        3.88      1.15 o 
   0  15  11      133.18      141.71      3.44 o 
   1  15  11      187.26      202.82      4.51 o 
   2  15  11       32.15       25.03      1.56 o 
  -2  16  11       34.49       38.36      1.28 o 
  -1  16  11       57.32       56.24      1.52 o 
   0  16  11        6.38        7.46      1.17 o 
   1  16  11      154.51      144.63      3.84 o 
   2  16  11       66.99       55.20     10.91 o 
  -1  17  11      118.77      113.45      2.51 o 
   0  17  11       31.14       34.28      1.33 o 
  -6   0  12      110.99      126.12      2.97 o 
  -5   0  12        5.81        9.87      1.62 o 
  -4   0  12        5.37        3.43      2.46 o 
  -3   0  12       88.08       88.07      4.46 o 
  -2   0  12       74.85       64.51      8.25 o 
  -1   0  12     3577.22     3655.32     64.77 o 
   0   0  12      913.94      860.20     46.32 o 
   1   0  12      601.82      602.12     19.68 o 
   2   0  12        0.02        3.41      1.46 o 
   3   0  12      182.27      177.42      5.49 o 
   4   0  12        0.17        2.08      3.04 o 
   5   0  12      805.57      761.17      9.11 o 
  -6   1  12       33.83       34.68      1.44 o 
  -5   1  12        9.57        8.66      1.12 o 
  -4   1  12      106.01       99.38      1.52 o 
  -3   1  12        3.63        5.23      1.29 o 
  -2   1  12      504.17      491.67     16.25 o 
  -1   1  12       13.59       15.24      1.46 o 
   0   1  12      596.88      546.79      9.51 o 
   1   1  12       57.70       48.94      1.14 o 
   2   1  12        3.52        1.43      0.97 o 
   3   1  12       28.79       28.45      1.75 o 
   4   1  12       93.37       95.82      2.81 o 
   5   1  12      149.39      151.93      4.52 o 
  -6   2  12        2.10        0.54      1.33 o 
  -5   2  12        0.00        0.62      1.35 o 
  -4   2  12      196.96      202.94      3.85 o 
  -3   2  12      122.40      112.57      2.35 o 
  -2   2  12       33.08       33.99      2.41 o 
  -1   2  12      106.88       93.35      1.61 o 
   0   2  12      218.28      195.78      8.20 o 
   1   2  12       18.18       21.23      1.21 o 
   2   2  12        7.09        4.84      1.11 o 
   3   2  12        8.88       10.20      1.33 o 
   4   2  12        2.85        4.44      1.86 o 
   5   2  12       44.59       47.47      2.65 o 
  -6   3  12       18.27       13.03      1.24 o 
  -5   3  12        7.79        7.97      1.22 o 
  -4   3  12      113.39      109.61      1.50 o 
  -3   3  12      128.45      133.89      2.64 o 
  -2   3  12      551.92      539.70      7.80 o 
  -1   3  12       40.74       40.40      1.36 o 
   0   3  12     3241.71     3009.55     82.34 o 
   1   3  12      897.48      869.20     20.41 o 
   2   3  12       59.88       53.91      1.34 o 
   3   3  12       65.09       84.04      2.52 o 
   4   3  12      326.89      345.02      3.37 o 
   5   3  12       59.57       55.78      2.12 o 
  -6   4  12        7.20       11.26      1.57 o 
  -5   4  12       31.63       35.60      1.22 o 
  -4   4  12       71.51       67.54      1.32 o 
  -3   4  12      284.32      260.01      2.90 o 
  -2   4  12      403.73      415.23     14.89 o 
  -1   4  12     2115.76     1972.65     74.61 o 
   0   4  12      654.69      674.33     13.75 o 
   1   4  12      154.01      165.28      2.19 o 
   2   4  12       38.43       49.31      1.46 o 
   3   4  12       18.44       19.07      1.59 o 
   4   4  12      160.92      176.04      4.47 o 
   5   4  12      269.68      238.18      5.40 o 
  -5   5  12       83.45       94.40      2.55 o 
  -4   5  12       59.72       60.12      1.42 o 
  -3   5  12       71.86       66.86      1.42 o 
  -2   5  12      464.04      446.35      9.51 o 
  -1   5  12        0.36        0.71      1.02 o 
   0   5  12      589.71      586.20     10.86 o 
   1   5  12       15.00       15.53      1.36 o 
   2   5  12        6.26       17.32      1.32 o 
   3   5  12       38.79       42.05      1.74 o 
   4   5  12       97.33      101.03      2.30 o 
   5   5  12      122.38      115.63      2.66 o 
  -5   6  12        0.70        0.80      1.24 o 
  -4   6  12       61.64       61.90      1.51 o 
  -3   6  12        0.01       -0.98      0.98 o 
  -2   6  12      547.86      547.28     12.31 o 
  -1   6  12      891.70      898.09     12.12 o 
   0   6  12      731.88      690.62     18.44 o 
   1   6  12        9.32        8.05      1.30 o 
   2   6  12       40.77       41.78      1.83 o 
   3   6  12      132.72      132.60      2.57 o 
   4   6  12       37.34       41.93      1.72 o 
   5   6  12       28.09       30.19      2.34 o 
  -5   7  12        0.09        1.14      1.11 o 
  -4   7  12      276.66      256.43      2.45 o 
  -3   7  12      280.66      258.40      5.89 o 
  -2   7  12       17.41       24.75      0.97 o 
  -1   7  12      327.00      314.90      5.02 o 
   0   7  12     1318.12     1330.41     12.82 o 
   1   7  12        2.18        2.40      1.21 o 
   2   7  12        0.42        0.08      1.12 o 
   3   7  12      105.23       83.51      2.02 o 
   4   7  12       42.17       53.11      2.20 o 
  -5   8  12       32.72       38.91      2.21 o 
  -4   8  12       54.36       57.47      1.36 o 
  -3   8  12       89.44       80.46      2.13 o 
  -2   8  12       89.53       97.43      1.21 o 
  -1   8  12     2356.52     2312.51     31.09 o 
   0   8  12      330.95      313.27      3.49 o 
   1   8  12      453.10      497.17      8.81 o 
   2   8  12      387.45      369.64      4.06 o 
   3   8  12      161.39      157.61      3.68 o 
   4   8  12        0.50        2.60      2.29 o 
  -5   9  12      432.99      450.95      7.98 o 
  -4   9  12      179.04      166.34      3.30 o 
  -3   9  12       76.43       75.96      1.37 o 
  -2   9  12       31.56       30.52      1.16 o 
  -1   9  12     1588.08     1515.20     33.27 o 
   0   9  12     1216.53     1243.16     33.84 o 
   1   9  12      451.47      417.22      7.06 o 
   2   9  12      455.88      472.55      9.97 o 
   3   9  12      104.52      101.43      2.08 o 
   4   9  12      268.08      248.69      4.74 o 
  -5  10  12       95.70       82.39      6.41 o 
  -4  10  12        3.78        5.13      0.98 o 
  -3  10  12       23.93       25.97      0.98 o 
  -2  10  12      103.82      125.64      1.88 o 
  -1  10  12      651.35      660.06     11.90 o 
   0  10  12       25.39       31.01      1.26 o 
   1  10  12      371.28      373.54      4.05 o 
   2  10  12        0.27        1.29      1.59 o 
   3  10  12      182.18      179.43      3.53 o 
   4  10  12      185.41      197.96      3.41 o 
  -4  11  12      117.52      112.15      1.81 o 
  -3  11  12       11.37        9.60      0.86 o 
  -2  11  12      103.35       76.10      1.42 o 
  -1  11  12        5.32        8.16      1.09 o 
   0  11  12        0.40        1.39      1.03 o 
   1  11  12      107.55      110.98      2.13 o 
   2  11  12      178.59      176.97      2.59 o 
   3  11  12      128.22      128.80      2.51 o 
  -4  12  12        8.92        9.80      0.98 o 
  -3  12  12       39.86       35.13      1.07 o 
  -2  12  12      430.34      466.61      5.78 o 
  -1  12  12     1158.90     1192.20     13.62 o 
   0  12  12      137.83      137.52      2.14 o 
   1  12  12       50.14       53.53      1.49 o 
   2  12  12       10.25        9.65      1.27 o 
   3  12  12        2.39        2.08      1.67 o 
  -3  13  12       34.41       33.15      1.10 o 
  -2  13  12      630.23      631.38     21.23 o 
  -1  13  12        1.72        3.22      1.07 o 
   0  13  12      419.95      429.11      5.63 o 
   1  13  12       53.24       61.52      1.80 o 
   2  13  12       28.08       26.39      1.54 o 
   3  13  12        0.02        2.54      1.81 o 
  -3  14  12       33.64       31.79      1.21 o 
  -2  14  12       27.48       33.17      1.19 o 
  -1  14  12       51.34       46.67      1.41 o 
   0  14  12      206.33      206.39      3.23 o 
   1  14  12      106.10      106.09      3.01 o 
   2  14  12        5.74        9.14      1.61 o 
  -2  15  12        6.69        6.98      1.14 o 
  -1  15  12       95.57       81.71      2.23 o 
   0  15  12        0.95        2.02      1.15 o 
   1  15  12        1.17        1.45      1.37 o 
   2  15  12       18.56       13.04      4.74 o 
  -1  16  12      392.79      407.20      8.62 o 
   0  16  12      124.40      130.65      2.46 o 
   1  16  12       41.21       35.81      3.68 o 
  -5   1  13        1.16        2.36      1.21 o 
  -4   1  13      101.87       98.76      3.41 o 
  -3   1  13     1947.49     1859.76     64.41 o 
  -2   1  13       27.93       28.58      1.49 o 
  -1   1  13      138.02      132.04      1.86 o 
   0   1  13     1631.90     1559.25     27.85 o 
   1   1  13      128.68      127.47      2.04 o 
   2   1  13       17.89       21.37      1.24 o 
   3   1  13      286.89      283.56      2.59 o 
   4   1  13      888.66      876.85     15.08 o 
   5   1  13      141.94      137.47      4.44 o 
  -5   2  13       10.60        9.48      1.23 o 
  -4   2  13      154.02      167.64      4.14 o 
  -3   2  13     1955.40     1880.44      6.01 o 
  -2   2  13     1771.44     1904.99     23.28 o 
  -1   2  13        0.10        2.27      1.42 o 
   0   2  13       65.53       64.46      3.17 o 
   1   2  13       27.43       27.15      1.20 o 
   2   2  13      139.89      107.94      1.57 o 
   3   2  13        7.22        9.04      1.43 o 
   4   2  13      181.91      148.62      2.45 o 
  -5   3  13        0.36       -0.23      1.05 o 
  -4   3  13       78.01       79.35      1.76 o 
  -3   3  13      487.21      506.66     12.74 o 
  -2   3  13        0.02        1.27      1.15 o 
  -1   3  13      208.95      216.44      3.30 o 
   0   3  13      134.64      120.27      2.60 o 
   1   3  13       37.63       52.00      4.06 o 
   2   3  13        3.98        4.34      1.11 o 
   3   3  13      107.87      106.90      1.98 o 
   4   3  13      117.98      139.42      3.44 o 
  -5   4  13      146.66      139.25      2.99 o 
  -4   4  13      202.72      188.26      3.10 o 
  -3   4  13        6.86        8.23      1.17 o 
  -2   4  13       57.94       58.92      1.38 o 
  -1   4  13      645.41      609.53      4.12 o 
   0   4  13      103.56      107.31      2.14 o 
   1   4  13       85.82       87.02      1.96 o 
   2   4  13       32.46       37.95      1.59 o 
   3   4  13      301.60      270.43      7.83 o 
   4   4  13        0.95       -1.03      1.65 o 
  -5   5  13       18.55       16.15      1.31 o 
  -4   5  13      361.86      352.68      5.00 o 
  -3   5  13      104.61      104.93      2.57 o 
  -2   5  13      495.49      490.56      7.95 o 
  -1   5  13      114.71      117.47      2.04 o 
   0   5  13       86.49       86.00      1.82 o 
   1   5  13       88.68      101.38      2.41 o 
   2   5  13      112.46      150.03      2.61 o 
   3   5  13      195.07      200.10      2.94 o 
   4   5  13      259.99      245.12      3.39 o 
  -5   6  13        0.31        0.75      1.16 o 
  -4   6  13      454.43      436.44      7.70 o 
  -3   6  13       50.27       43.11      1.16 o 
  -2   6  13      675.35      646.14     11.82 o 
  -1   6  13      350.35      324.11      7.45 o 
   0   6  13       34.67       33.49      1.41 o 
   1   6  13      159.08      143.96      7.39 o 
   2   6  13      417.14      419.00     10.59 o 
   3   6  13      881.50      860.58     10.47 o 
   4   6  13      154.00      163.12      2.61 o 
  -5   7  13       76.50       81.80      1.44 o 
  -4   7  13       38.14       41.60      1.54 o 
  -3   7  13      784.72      777.02     14.73 o 
  -2   7  13      220.39      209.80      5.93 o 
  -1   7  13      323.05      330.48      4.28 o 
   0   7  13      156.60      151.82      2.60 o 
   1   7  13        0.54        2.26      1.50 o 
   2   7  13      175.65      166.27      3.14 o 
   3   7  13       16.15       22.60      1.85 o 
   4   7  13      276.91      304.21     12.83 o 
  -5   8  13       19.26       20.34      1.10 o 
  -4   8  13       14.56       15.30      1.14 o 
  -3   8  13      167.56      162.98      4.59 o 
  -2   8  13      446.77      467.06      6.24 o 
  -1   8  13        1.61        1.15      0.95 o 
   0   8  13       72.27       68.17      2.04 o 
   1   8  13        2.27        5.31      1.36 o 
   2   8  13      164.40      181.70      2.91 o 
   3   8  13      146.64      170.18      4.69 o 
   4   8  13       59.44       63.08      2.72 o 
  -4   9  13      202.23      187.73      3.33 o 
  -3   9  13      135.28      145.06      2.70 o 
  -2   9  13       10.47        8.12      0.84 o 
  -1   9  13      167.83      169.78      4.80 o 
   0   9  13       81.60       87.43      2.97 o 
   1   9  13       13.11       17.31      1.20 o 
   2   9  13       46.80       61.70      1.68 o 
   3   9  13        9.70       15.49      1.47 o 
   4   9  13      346.97      376.98     10.08 o 
  -4  10  13       80.40       79.58      2.37 o 
  -3  10  13       21.74       28.35      0.94 o 
  -2  10  13      341.01      350.47      3.79 o 
  -1  10  13      294.27      284.93      3.27 o 
   0  10  13        5.60        8.60      1.36 o 
   1  10  13      229.37      214.51      2.86 o 
   2  10  13      503.60      493.39      7.50 o 
   3  10  13      224.81      215.18      6.27 o 
  -4  11  13       60.26       56.87      1.14 o 
  -3  11  13      402.27      399.04      7.42 o 
  -2  11  13       35.63       32.38      1.10 o 
  -1  11  13      180.82      191.25      4.05 o 
   0  11  13        0.36        0.89      1.04 o 
   1  11  13        8.40       12.07      1.44 o 
   2  11  13       21.84       19.62      1.75 o 
   3  11  13      154.66      148.54      4.50 o 
  -3  12  13       73.92       67.46      1.52 o 
  -2  12  13      481.37      469.59      7.57 o 
  -1  12  13       77.37       74.29      1.34 o 
   0  12  13       10.57       11.86      1.27 o 
   1  12  13      295.50      314.38      6.53 o 
   2  12  13       10.76       10.00      1.59 o 
   3  12  13       27.23       36.58      3.19 o 
  -3  13  13        1.12        0.78      0.97 o 
  -2  13  13       82.92       69.48      1.79 o 
  -1  13  13      101.01       91.27      1.55 o 
   0  13  13        0.13        0.55      1.03 o 
   1  13  13        3.83        4.99      1.41 o 
   2  13  13        2.01        2.61      1.30 o 
  -2  14  13      700.57      655.06     12.27 o 
  -1  14  13      347.67      367.78      6.35 o 
   0  14  13        0.92        1.25      1.04 o 
   1  14  13        6.39        6.28      1.31 o 
  -1  15  13      190.00      206.67      6.12 o 
   0  15  13       19.69       23.76      1.41 o 
  -5   0  14      668.40      676.61      4.98 o 
  -4   0  14      218.63      198.06      7.71 o 
  -3   0  14      781.14      774.40      7.58 o 
  -2   0  14      755.13      749.22      4.92 o 
  -1   0  14      200.99      186.99      3.14 o 
   0   0  14     3143.01     2973.31    139.38 o 
   1   0  14      116.60       96.88      1.79 o 
   2   0  14      518.24      565.84     16.99 o 
   3   0  14       10.05        7.53      1.86 o 
   4   0  14      287.11      292.98      5.90 o 
  -5   1  14        0.03        1.84      1.48 o 
  -4   1  14      387.77      388.71     11.79 o 
  -3   1  14      468.61      464.31      7.45 o 
  -2   1  14       42.95       40.25      2.01 o 
  -1   1  14       98.14       89.22      1.86 o 
   0   1  14       28.82       29.45      1.31 o 
   1   1  14       89.73       92.51      1.69 o 
   2   1  14       56.61       57.34      1.31 o 
   3   1  14      153.79      173.09      2.17 o 
   4   1  14       47.18       49.23      2.23 o 
  -5   2  14       19.04       18.35      1.34 o 
  -4   2  14       48.58       49.74      1.80 o 
  -3   2  14      433.29      430.47     18.97 o 
  -2   2  14      636.42      580.89      5.97 o 
  -1   2  14       97.72      101.11      2.23 o 
   0   2  14        2.00        4.19      1.30 o 
   1   2  14       84.70       89.02      1.96 o 
   2   2  14       16.55       17.68      1.86 o 
   3   2  14       22.80       22.75      1.50 o 
   4   2  14       29.52       30.04      1.87 o 
  -5   3  14      109.94      106.07      1.77 o 
  -4   3  14       44.71       39.17      1.44 o 
  -3   3  14        0.71        1.94      1.21 o 
  -2   3  14      153.16      147.94      1.88 o 
  -1   3  14        0.68        2.10      2.26 o 
   0   3  14      118.72      117.38      2.57 o 
   1   3  14      510.54      511.55      7.25 o 
   2   3  14       47.76       47.15      1.37 o 
   3   3  14      280.61      301.75      3.86 o 
   4   3  14       66.12       61.69      1.95 o 
  -5   4  14      245.56      253.59      4.43 o 
  -4   4  14       69.87       61.45      1.93 o 
  -3   4  14      335.35      342.12      6.09 o 
  -2   4  14      362.63      356.77      7.79 o 
  -1   4  14      111.80      108.48      2.37 o 
   0   4  14       90.00       80.71      1.67 o 
   1   4  14      112.85      132.72      2.38 o 
   2   4  14      241.79      286.27      4.91 o 
   3   4  14       21.91       32.65      7.96 o 
   4   4  14       90.23       99.32      2.21 o 
  -5   5  14        0.04        0.61      1.31 o 
  -4   5  14      293.76      289.31      3.66 o 
  -3   5  14      507.71      528.13      5.49 o 
  -2   5  14       40.39       41.86      1.41 o 
  -1   5  14        4.52        4.42      0.88 o 
   0   5  14       74.69       76.06      1.73 o 
   1   5  14      476.52      428.85      3.59 o 
   2   5  14       73.34       61.31      1.61 o 
   3   5  14     1078.02     1128.62      7.58 o 
   4   5  14      298.74      303.80      4.30 o 
  -4   6  14      117.46      112.42      3.29 o 
  -3   6  14       19.11       21.06      1.07 o 
  -2   6  14       14.58       12.52      1.09 o 
  -1   6  14      104.59      100.53      2.48 o 
   0   6  14        1.89        3.22      1.13 o 
   1   6  14        9.11       13.21      1.35 o 
   2   6  14      308.20      317.50     11.25 o 
   3   6  14      247.09      232.18      3.79 o 
   4   6  14        0.84        1.75      1.57 o 
  -4   7  14      180.62      163.25      2.98 o 
  -3   7  14       10.06       11.38      1.10 o 
  -2   7  14      457.26      464.44      7.34 o 
  -1   7  14       32.80       36.20      1.13 o 
   0   7  14       32.22       36.99      1.30 o 
   1   7  14        6.59        2.87      1.51 o 
   2   7  14      165.84      172.04      3.43 o 
   3   7  14      168.92      165.60      2.44 o 
  -4   8  14      193.54      190.77      3.50 o 
  -3   8  14      182.96      182.10      3.49 o 
  -2   8  14      643.59      623.47      5.52 o 
  -1   8  14       27.80       27.58      1.17 o 
   0   8  14      142.25      146.43      5.20 o 
   1   8  14      527.31      523.29     11.87 o 
   2   8  14     3012.95     3216.75     23.04 o 
   3   8  14      870.99      910.26     15.40 o 
  -4   9  14      279.61      284.13      5.26 o 
  -3   9  14      102.56      111.68      1.30 o 
  -2   9  14       24.01       24.78      1.01 o 
  -1   9  14        2.98        4.32      0.85 o 
   0   9  14       82.51       92.05      3.13 o 
   1   9  14       53.56       41.11      1.58 o 
   2   9  14        4.88        3.05      1.56 o 
   3   9  14      424.19      462.67     13.55 o 
  -4  10  14      262.20      274.84      4.14 o 
  -3  10  14       85.53       89.93      1.94 o 
  -2  10  14       60.05       56.98      1.14 o 
  -1  10  14        0.28        0.84      1.16 o 
   0  10  14        6.77       11.32      1.42 o 
   1  10  14        0.45        2.35      1.48 o 
   2  10  14       26.01       29.36      1.72 o 
   3  10  14        0.16       -0.76      1.63 o 
  -3  11  14      390.96      398.02     10.99 o 
  -2  11  14       29.14       24.53      1.11 o 
  -1  11  14        0.04        1.71      1.08 o 
   0  11  14       38.57       43.48      1.45 o 
   1  11  14       34.56       42.83      1.39 o 
   2  11  14      171.07      183.04      2.37 o 
  -3  12  14      209.13      205.03      5.52 o 
  -2  12  14      213.17      193.03      2.94 o 
  -1  12  14        0.40        1.34      1.10 o 
   0  12  14        0.11        1.22      1.30 o 
   1  12  14       15.29        9.61      1.28 o 
   2  12  14       50.63       51.97      1.80 o 
  -2  13  14        6.14        6.55      1.10 o 
  -1  13  14       18.63       19.80      1.22 o 
   0  13  14       28.06       28.63      1.57 o 
   1  13  14       36.93       28.11      1.39 o 
  -1  14  14        6.79        6.52      1.23 o 
   0  14  14      124.11      123.88      1.88 o 
  -4   1  15      539.22      547.91     10.38 o 
  -3   1  15       16.47       14.35      1.22 o 
  -2   1  15      327.48      328.65      9.58 o 
  -1   1  15      311.86      321.16      6.25 o 
   0   1  15      290.33      278.76      3.64 o 
   1   1  15      239.39      231.92      4.16 o 
   2   1  15      103.12      107.68      2.85 o 
   3   1  15       21.57       20.81      1.41 o 
   4   1  15       39.65       35.22      2.15 o 
  -4   2  15       15.06       16.83      1.58 o 
  -3   2  15      124.98      115.72      2.88 o 
  -2   2  15       72.27       71.75      1.89 o 
  -1   2  15     1189.81     1125.30     24.50 o 
   0   2  15      221.90      218.24      5.62 o 
   1   2  15     1100.95     1144.21     16.81 o 
   2   2  15      364.35      383.73      6.65 o 
   3   2  15       17.95       23.41      1.47 o 
  -4   3  15      713.13      699.90      6.40 o 
  -3   3  15        9.81       11.73      1.31 o 
  -2   3  15        0.01        2.16      1.11 o 
  -1   3  15        0.23        0.46      1.42 o 
   0   3  15      155.21      156.36      1.77 o 
   1   3  15       32.61       31.38      1.36 o 
   2   3  15      575.02      601.44     14.64 o 
   3   3  15      121.05      129.30      2.97 o 
  -4   4  15        0.70        0.91      1.26 o 
  -3   4  15      125.89      117.71      4.66 o 
  -2   4  15      124.19      117.29      1.79 o 
  -1   4  15        2.17        3.01      1.19 o 
   0   4  15       14.67       15.52      1.19 o 
   1   4  15        4.42        6.47      1.16 o 
   2   4  15       64.01       57.68      1.91 o 
   3   4  15       36.34       33.25      1.70 o 
  -4   5  15       44.21       39.98      1.25 o 
  -3   5  15       16.78       20.17      1.39 o 
  -2   5  15        1.95        1.46      1.15 o 
  -1   5  15        0.01        1.54      0.96 o 
   0   5  15        0.46        0.23      1.06 o 
   1   5  15       28.55       27.36      1.31 o 
   2   5  15      398.12      405.77      8.71 o 
   3   5  15      107.76      113.01      2.58 o 
  -4   6  15      214.32      218.72      3.39 o 
  -3   6  15      386.64      367.38      8.86 o 
  -2   6  15        4.00        3.60      1.04 o 
  -1   6  15       56.11       61.06      3.22 o 
   0   6  15        0.14        2.09      1.14 o 
   1   6  15     1872.84     2008.09     26.60 o 
   2   6  15      513.04      569.34     11.88 o 
   3   6  15        0.38        1.83      1.47 o 
  -4   7  15      307.95      321.06      5.80 o 
  -3   7  15       31.24       33.12      1.18 o 
  -2   7  15       84.18       81.03      2.39 o 
  -1   7  15      226.11      222.40      2.19 o 
   0   7  15     1554.11     1490.49     16.65 o 
   1   7  15      244.86      254.56      3.32 o 
   2   7  15      494.40      519.22     10.04 o 
   3   7  15      190.70      199.52      4.91 o 
  -4   8  15       77.91       80.06      3.21 o 
  -3   8  15        9.98        5.75      1.02 o 
  -2   8  15       44.18       39.37      1.44 o 
  -1   8  15        1.62        1.34      1.03 o 
   0   8  15       28.88       33.47      2.97 o 
   1   8  15        2.81        2.66      1.46 o 
   2   8  15       49.94       54.81      2.18 o 
   3   8  15        8.88       10.61      2.01 o 
  -3   9  15        2.01        2.57      0.95 o 
  -2   9  15        1.78        2.06      0.97 o 
  -1   9  15        0.98        2.85      0.90 o 
   0   9  15       47.01       53.01      2.10 o 
   1   9  15       20.61       20.60      1.40 o 
   2   9  15      137.50      132.48      3.30 o 
  -3  10  15       25.39       23.81      1.04 o 
  -2  10  15        9.14       10.34      0.91 o 
  -1  10  15       98.14      107.07      2.28 o 
   0  10  15       93.10      107.03      1.71 o 
   1  10  15      534.05      563.98     16.20 o 
   2  10  15       62.71       77.69      2.78 o 
  -2  11  15        9.93       10.83      1.04 o 
  -1  11  15      120.56      109.51      3.71 o 
   0  11  15       93.63       82.88      1.82 o 
   1  11  15       15.45       17.28      1.95 o 
  -2  12  15       36.40       34.02      2.30 o 
  -1  12  15      313.31      288.34      3.83 o 
   0  12  15      141.94      163.50      5.35 o 
   1  12  15      664.91      676.24     20.83 o 
  -4   0  16      187.84      169.24      2.68 o 
  -3   0  16      113.71      108.84      2.57 o 
  -2   0  16     1275.47     1234.39     29.31 o 
  -1   0  16      822.90      782.93     24.90 o 
   0   0  16      225.43      241.22      3.37 o 
   1   0  16     1102.76     1104.16     26.60 o 
   2   0  16        1.84        7.28      1.51 o 
   3   0  16        0.03        0.56      2.02 o 
  -4   1  16      162.84      159.26      2.78 o 
  -3   1  16      159.17      161.82      2.56 o 
  -2   1  16       78.39       82.46      1.59 o 
  -1   1  16       38.05       40.17      1.47 o 
   0   1  16       19.78       17.90      1.08 o 
   1   1  16       19.72       16.74      1.12 o 
   2   1  16        1.03        3.09      1.11 o 
   3   1  16        0.59        1.16      1.40 o 
  -4   2  16        4.26        2.96      1.44 o 
  -3   2  16       26.85       24.02      1.47 o 
  -2   2  16       10.64       15.19      2.54 o 
  -1   2  16       13.85       18.84      1.64 o 
   0   2  16        7.37       10.44      1.44 o 
   1   2  16        2.04        1.11      1.00 o 
   2   2  16       19.16       18.24      1.16 o 
   3   2  16       16.46       16.98      1.38 o 
  -4   3  16      147.18      139.47      2.95 o 
  -3   3  16       89.76       86.30      1.90 o 
  -2   3  16       12.50       13.22      1.34 o 
  -1   3  16       53.55       56.00      1.57 o 
   0   3  16      111.25      107.49      1.98 o 
   1   3  16       69.94       66.91      1.49 o 
   2   3  16      195.94      201.17      4.81 o 
   3   3  16       26.22       30.35      1.69 o 
  -4   4  16        9.84        9.60      1.28 o 
  -3   4  16      117.25      108.43      2.46 o 
  -2   4  16       97.75       97.14      2.85 o 
  -1   4  16      112.43      107.26      2.90 o 
   0   4  16      251.96      258.26      2.62 o 
   1   4  16      658.79      656.83     11.21 o 
   2   4  16       97.20      101.84      3.45 o 
   3   4  16       85.39       86.56      2.00 o 
  -3   5  16      310.75      297.35      7.42 o 
  -2   5  16       38.28       43.96      1.61 o 
  -1   5  16      800.05      806.15      9.59 o 
   0   5  16      299.05      296.82      2.39 o 
   1   5  16       34.85       30.74      1.35 o 
   2   5  16      136.71      132.06      3.72 o 
  -3   6  16      216.56      207.57      4.63 o 
  -2   6  16        0.42        1.52      1.30 o 
  -1   6  16       11.45       11.64      1.20 o 
   0   6  16       21.74       24.76      1.15 o 
   1   6  16      223.41      228.56      3.04 o 
   2   6  16       57.99       62.14      1.58 o 
  -3   7  16        0.26        1.26      1.12 o 
  -2   7  16        0.18       -0.04      0.97 o 
  -1   7  16        8.83       10.68      1.15 o 
   0   7  16       59.88       57.20      1.32 o 
   1   7  16        0.15        0.57      1.19 o 
   2   7  16       67.42       69.00      1.67 o 
  -3   8  16        0.64        1.64      0.89 o 
  -2   8  16      161.69      172.36      3.74 o 
  -1   8  16      245.14      252.02      5.84 o 
   0   8  16      618.81      634.09      7.92 o 
   1   8  16      378.73      402.05      6.14 o 
   2   8  16       41.67       45.44      1.68 o 
  -2   9  16        1.22        0.29      0.98 o 
  -1   9  16      258.05      250.98      3.49 o 
   0   9  16        0.89        3.39      1.28 o 
   1   9  16        0.09        1.63      1.38 o 
  -2  10  16      261.26      239.66      3.22 o 
  -1  10  16      136.30      128.68      2.45 o 
   0  10  16      264.90      272.84      3.16 o 
   1  10  16      169.70      173.16      2.25 o 
  -1  11  16       31.94       21.79      2.65 o 
  -3   1  17       17.56       24.32      1.65 o 
  -2   1  17      465.86      448.76      6.92 o 
  -1   1  17      114.21      105.83      3.78 o 
   0   1  17        0.64        2.22      1.20 o 
   1   1  17      140.84      144.23      1.74 o 
   2   1  17        3.22        8.97      1.19 o 
  -3   2  17      102.03      101.76      5.11 o 
  -2   2  17       25.95       26.86      1.69 o 
  -1   2  17       66.93       69.42      1.73 o 
   0   2  17      188.87      193.38      3.27 o 
   1   2  17      113.05      106.51      1.48 o 
   2   2  17      198.72      194.94      4.50 o 
  -3   3  17      327.15      314.24      5.98 o 
  -2   3  17        5.17        8.53      1.42 o 
  -1   3  17       74.71       70.22      1.73 o 
   0   3  17       24.17       30.36      1.33 o 
   1   3  17      195.26      207.22      3.52 o 
   2   3  17      103.42      111.26      2.79 o 
  -3   4  17       36.41       35.01      1.80 o 
  -2   4  17      112.12      101.79      1.63 o 
  -1   4  17      253.28      255.61      5.38 o 
   0   4  17       28.44       25.00      1.17 o 
   1   4  17      130.10      138.29      2.74 o 
   2   4  17        0.62       -0.01      1.24 o 
  -3   5  17       90.76       92.63      2.36 o 
  -2   5  17       22.14       27.28      1.46 o 
  -1   5  17       45.61       42.60      1.36 o 
   0   5  17      189.42      183.34      3.24 o 
   1   5  17        4.51        4.23      1.13 o 
   2   5  17       24.76       29.11      1.45 o 
  -2   6  17      379.97      384.80      6.86 o 
  -1   6  17       40.78       39.17      1.45 o 
   0   6  17      222.28      223.26      2.45 o 
   1   6  17      401.35      376.49     11.48 o 
  -2   7  17       61.79       54.82      2.04 o 
  -1   7  17        0.12        1.13      1.11 o 
   0   7  17       26.13       28.77      1.66 o 
   1   7  17        5.72        7.08      1.28 o 
  -1   8  17       16.08       17.72      1.25 o 
   0   8  17       53.05       58.01      2.24 o 
  -2   0  18       26.23       24.11      2.47 o 
  -1   0  18        8.46        9.62      2.39 o 
   0   0  18        4.90        4.47      1.54 o 
   1   0  18      279.27      237.22      7.39 o 
  -2   1  18       95.35       94.20      1.90 o 
  -1   1  18        0.81        1.48      1.27 o 
   0   1  18      372.46      358.54      7.29 o 
   1   1  18       36.33       32.89      1.29 o 
  -2   2  18      217.13      205.42      2.17 o 
  -1   2  18       81.91       83.57      3.27 o 
   0   2  18       27.37       30.40      1.98 o 
   1   2  18       91.00       88.13      1.46 o 
  -2   3  18      128.97      122.00      2.16 o 
  -1   3  18      147.13      140.77      3.52 o 
   0   3  18      180.29      172.39      4.38 o 
   1   3  18       56.55       55.90      1.36 o 
  -2   4  18        4.26        8.50      2.57 o 
  -1   4  18       11.40       13.38      1.34 o 
   0   4  18        1.61        3.42      1.18 o 
  -1   5  18        7.97        8.85      1.26 o 
   0   5  18      215.11      225.87      3.94 o 
                                                 
